# Supplementary material for: Pangenome Evidence for Higher Codon Usage Bias and Stronger Translational Selection in Core Genes of Escherichia coli
Source: Front Microbiol. 2016 Aug 3;7:1180. doi: 10.3389/fmicb.2016.01180 (PMC4971109; doi:10.3389/fmicb.2016.01180)
Supplement: Supplementary file 1 [file DataSheet1.XLS]

## Sheet: Table S1
Table S1 Description of all collected E. coli genomes.
Strain name	Accession number	Genome length (Mb)	No. of plasmids	GC%	No. of proteins	No. of genes	No. of pseudogenes	No. of rRNAs	No. of tRNAs	No. of other RNAs	Release date	Supplementary information
Escherichia_coli__BL21_Gold_DE3_pLysS_AG__uid59245	NC_012947	4.57		50.8	4228	4425	85	22	86	4	2009
Escherichia_coli_536_uid58531	NC_008253	4.94		50.5	4619	4779	56	22	81		2006
Escherichia_coli_55989_uid59383	NC_011748	5.15		50.7	4755	5136	156	22	94	109	2008
Escherichia_coli_APEC_O1_uid58623	NC_008563	5.08	2	50.5	4430	4545		22	93		2006
Escherichia_coli_ATCC_8739_uid58783	NC_010468	4.75		50.9	4199	4408	82	23	87	18	2008
Escherichia_coli_CFT073_uid57915	NC_004431	5.23		50.5	5364	5574	94	21	89	6	2002
Escherichia_coli_DH1_uid161951	NC_017625	4.63		50.8	4160	4375	101	22	88	4	2009
Escherichia_coli_E24377A_uid58395	NC_009801	4.98	6	50.6	4749	4981	121	22	91	1	2007
Escherichia_coli_ED1a_uid59379	NC_011745	5.21		50.7	4911	5321	207	22	91	90	2008
Escherichia_coli_ETEC_H10407_uid161993	NC_017633	5.15	4	50.8	4695	4871	65	22	89		2010
Escherichia_coli_HS_uid58393	NC_009800	4.64		50.8	4374	4626	95	22	88	48	2007
Escherichia_coli_IAI1_uid59377	NC_011741	4.7		50.8	4345	4629	89	22	86	87	2008
Escherichia_coli_IAI39_uid59381	NC_011750	5.13		50.6	4725	5092	160	22	88	97	2008	Reference genome
Escherichia_coli_K_12_substr__MG1655_uid57779	NC_000913	4.64		50.8	4141	4497	185	22	89	65	1998	Reference genome
Escherichia_coli_KO11FL_uid52593	NC_016902	4.92	2	50.8	4533	4756	111	22	86	4	2011
Escherichia_coli_O26_H11_11368_uid41021	NC_013361	5.7	4	50.7	5360	5799	245	22	101	71	2009
Escherichia_coli_O55_H7_CB9615_uid46655	NC_013941	5.39	1	50.5	5010	5259	75	22	100	52	2010
Escherichia_coli_O83_H1_NRG_857C_uid161987	NC_017634	4.75	1	50.7	4429	4536	1	22	84		2010	Reference genome
Escherichia_coli_O104_H4_2011C_3493_uid176127	NC_018658	5.27	3	50.7	4974	5092	2	22	94		2012	Reference genome
Escherichia_coli_O127_H6_E2348_69_uid59343	NC_011601	4.97	2	50.6	4548	4886	149	22	92	73	2008
Escherichia_coli_O157_H7_Sakai_uid57781	NC_002695	5.5	2	50.5	5204	5360		22	105	14	2001	Reference genome
Escherichia_coli_P12b_uid162061	NC_017663	4.94		50.9	4379	4567	83	22	83		2012
Escherichia_coli_SE11_uid59425	NC_011415	4.89	6	50.8	4673	4780		21	86		2008
Escherichia_coli_SE15_uid161939	NC_013654	4.72	1	50.7	4336	4442		22	84		2009
Escherichia_coli_SMS_3_5_uid58919	NC_010498	5.07	4	50.5	4742	4942	89	22	90		2008
Escherichia_coli_UMN026_uid62981	NC_011751	5.2	2	50.7	4819	5089	81	22	88	79	2008	Reference genome
Escherichia_coli__clone_D_i2__uid162047	NC_017651	5.04		50.6	4918	5048	20	22	88		2011
Escherichia_coli__clone_D_i14__uid162049	NC_017652	5.04		50.6	4918	5048	20	22	88		2011
Escherichia_coli_042_uid161985	NC_017626	5.24	1	50.6	4800	4884	84	22	92		2010
Escherichia_coli_ABU_83972_uid161975	NC_017631	5.13	1	50.6	4792	4902		22	88		2010
Escherichia_coli_APEC_O78_uid187277	NC_020163	4.8		50.7	4588	4695		19	88		2013
Escherichia_coli_B_REL606_uid58803	NC_012967	4.63		50.8	4200	4361	54	22	85		2009
Escherichia_coli_BL21_DE3__uid161947	NC_012971	4.56		50.8	4153	4330	70	22	85		2009
Escherichia_coli_BL21_DE3__uid161949	NC_012892	4.56		50.8	4192	4410	111	22	85		2009
Escherichia_coli_BW2952_uid59391	NC_012759	4.58		50.8	4079	4262	14	22	88	61	2009
Escherichia_coli_DH1_uid162051	NC_017638	4.62		50.8	4259	4450		22	85	43	2010
Escherichia_coli_IHE3034_uid162007	NC_017628	5.11		50.7	4753	4966	96	21	97		2010
Escherichia_coli_K_12_substr__DH10B_uid58979	NC_010473	4.69		50.8	4124	4352	71	22	86	49	2008
Escherichia_coli_K_12_substr__MDS42_uid193705	NC_020518	3.98		51.1	3543	3749		22	84	43	2011
Escherichia_coli_K_12_substr__W3110_uid161931	NC_007779	4.65		50.8	4213	4436	1	22	86	49	2006
Escherichia_coli_KO11FL_uid162099	NC_017660	5.02	1	50.8	4693	4809	9	22	85		2012
Escherichia_coli_LF82_uid161965	NC_011993	4.77		50.7	4376	4545	7	22	84	52	2009
Escherichia_coli_LY180_uid219461	NC_022364	4.84		50.9	4463	4624		21	85		2013
Escherichia_coli_NA114_uid162139	NC_017644	4.97		51.2	4873	4975		23	79		2011
Escherichia_coli_O7_K1_CE10_uid162115	NC_017646	5.31	4	50.6	5009	5198	76	22	91		2011
Escherichia_coli_O55_H7_RM12579_uid162153	NC_017656	5.26	5	50.5	4912	5036		22	102		2012
Escherichia_coli_O103_H2_12009_uid41013	NC_013353	5.45	1	50.7	5050	5451	210	22	98	71	2009
Escherichia_coli_O104_H4_2009EL_2050_uid175905	NC_018650	5.25	3	50.7	4969	5086		22	95		2012
Escherichia_coli_O104_H4_2009EL_2071_uid176128	NC_018661	5.31	2	50.7	5039	5160		22	99		2012
Escherichia_coli_O111_H__11128_uid41023	NC_013364	5.37	5	50.6	4968	5460	292	22	107	71	2009
Escherichia_coli_O157_H7_EC4115_uid59091	NC_011353	5.57	2	50.5	5315	5891	390	22	110	55	2008
Escherichia_coli_O157_H7_EDL933_uid57831	NC_002655	5.53	1	50.4	5286	5415		22	98		2001
Escherichia_coli_O157_H7_TW14359_uid59235	NC_013008	5.53	1	50.5	5253	5476		22	106		2009
Escherichia_coli_PMV_1_uid219679	NC_022370	4.98	3	50.7	4601	4866		22	89	154	2013
Escherichia_coli_S88_uid62979	NC_011742	5.03	1	50.7	4688	5041	151	22	91	89	2008
Escherichia_coli_UM146_uid162043	NC_017632	4.99	1	50.6	4650	4758		22	86		2010
Escherichia_coli_UMNK88_uid161991	NC_017641	5.19	5	50.7	5117	5263		22	96		2011
Escherichia_coli_UTI89_uid58541	NC_007946	5.07	1	50.6	5017	5127		22	88		2006
Escherichia_coli_W_uid162011	NC_017635	4.9	2	50.8	4474	4744	93	22	87	68	2010
Escherichia_coli_W_uid162101	NC_017664	4.9	2	50.8	4604	4721	8	22	87		2012
Escherichia_coli_Xuzhou21_uid163995	NC_017906	5.39	2	50.5	5035	5150		22	93		2012
E .coli strains were collected in October 2013 and those in bold were selected for analysis.
