# Supplementary material for: Pangenome Evidence for Higher Codon Usage Bias and Stronger Translational Selection in Core Genes of Escherichia coli
Source: Front Microbiol. 2016 Aug 3;7:1180. doi: 10.3389/fmicb.2016.01180 (PMC4971109; doi:10.3389/fmicb.2016.01180)
Supplement: Supplementary file 2 [file DataSheet2.XLS]

## Sheet: Table S2
Table S2 List of horizontally transferred genes in the E. coli pangenome.
Strain name	Gene name	Locus tag	Gene start	Gene end	Protein product
Escherichia coli str. K-12 substr. MG1655	yadC	b0135	149715	150953	predicted fimbrial-like adhesin protein
Escherichia coli str. K-12 substr. MG1655	yadK	b0136	151003	151599	predicted fimbrial-like adhesin protein
Escherichia coli str. K-12 substr. MG1655	yadL	b0137	151626	152231	predicted fimbrial-like adhesin protein
Escherichia coli str. K-12 substr. MG1655	yadM	b0138	152243	152812	predicted fimbrial-like adhesin protein
Escherichia coli str. K-12 substr. MG1655	htrE	b0139	152829	155426	predicted outer membrane usher protein
Escherichia coli str. K-12 substr. MG1655	ecpD	b0140	155461	156201	predicted periplasmic pilin chaperone
Escherichia coli str. K-12 substr. MG1655	gloB	b0212	234027	234782	hydroxyacylglutathione hydrolase
Escherichia coli str. K-12 substr. MG1655	yafS	b0213	234816	235538	predicted S-adenosyl-L-methionine-dependent methyltransferase
Escherichia coli str. K-12 substr. MG1655	rnhA	b0214	235535	236002	ribonuclease HI, degrades RNA of DNA-RNA hybrids
Escherichia coli str. K-12 substr. MG1655	dnaQ	b0215	236067	236798	DNA polymerase III epsilon subunit
Escherichia coli str. K-12 substr. MG1655	aspV	b0216	236931	237007	tRNA-Asp
Escherichia coli str. K-12 substr. MG1655	yafT	b0217	237335	238120	lipoprotein
Escherichia coli str. K-12 substr. MG1655	ykfM	b4586	238257	238736	hypothetical protein
Escherichia coli str. K-12 substr. MG1655	ykfI	b0245	262552	262893	CP4-6 prophage; toxin of the YkfI-YafW toxin-antitoxin system
Escherichia coli str. K-12 substr. MG1655	yafW	b0246	262914	263231	CP4-6 prophage; antitoxin of the YkfI-YafW toxin-antitoxin system
Escherichia coli str. K-12 substr. MG1655	ykfH	b4504	263250	263471	predicted protein
Escherichia coli str. K-12 substr. MG1655	ykfG	b0247	263480	263956	CP4-6 prophage; predicted DNA repair protein
Escherichia coli str. K-12 substr. MG1655	yafX	b0248	263972	264430	CP4-6 prophage; predicted protein
Escherichia coli str. K-12 substr. MG1655	ykfF	b0249	264528	264767	CP4-6 prophage; predicted protein
Escherichia coli str. K-12 substr. MG1655	ykfB	b0250	264844	265311	CP4-6 prophage; predicted protein
Escherichia coli str. K-12 substr. MG1655	yafY	b0251	265334	265777	lipoprotein, inner membrane; overproduction stimulates degP expression; CP4-6 prophage
Escherichia coli str. K-12 substr. MG1655	yafZ	b0252	266408	267229	CP4-6 prophage; conserved protein
Escherichia coli str. K-12 substr. MG1655	ykfA	b0253	267321	268184	CP4-6 prophage; predicted GTP-binding protein
Escherichia coli str. K-12 substr. MG1655	perR	b0254	268513	269406	CP4-6 prophage; predicted DNA-binding transcriptional regulator
Escherichia coli str. K-12 substr. MG1655	insI	b0256	269827	270978	IS30 transposase
Escherichia coli str. K-12 substr. MG1655	eyeA	b4690	271804	271878	novel sRNA, function unknown, CP4-6 propahge
Escherichia coli str. K-12 substr. MG1655	insH	b0259	273325	274341	IS5 transposase and trans-activator
Escherichia coli str. K-12 substr. MG1655	yagA	b0267	280053	281207	CP4-6 prophage; predicted DNA-binding transcriptional regulator
Escherichia coli str. K-12 substr. MG1655	yagE	b0268	281502	282410	2-keto-3-deoxy gluconate (KDG) aldolase; CP4-6 prophage
Escherichia coli str. K-12 substr. MG1655	yagF	b0269	282425	284392	CP4-6 prophage; predicted dehydratase
Escherichia coli str. K-12 substr. MG1655	yagG	b0270	284619	286001	CP4-6 prophage; predicted sugar transporter
Escherichia coli str. K-12 substr. MG1655	yagH	b0271	286013	287623	CP4-6 prophage; predicted xylosidase/arabinosidase
Escherichia coli str. K-12 substr. MG1655	yagI	b0272	287628	288386	CP4-6 prophage; predicted DNA-binding transcriptional regulator
Escherichia coli str. K-12 substr. MG1655	argF	b0273	288525	289529	ornithine carbamoyltransferase 2, chain F; CP4-6 prophage
Escherichia coli str. K-12 substr. MG1655	insB	b0274	289873	290376	IS1 transposase B
Escherichia coli str. K-12 substr. MG1655	insA	b0275	290295	290570	IS1 repressor TnpA
Escherichia coli str. K-12 substr. MG1655	yagK	b0277	291546	292172	CP4-6 prophage; conserved protein
Escherichia coli str. K-12 substr. MG1655	yagL	b0278	292444	293142	CP4-6 prophage; DNA-binding protein
Escherichia coli str. K-12 substr. MG1655	yagM	b0279	293169	294023	CP4-6 prophage; predicted protein
Escherichia coli str. K-12 substr. MG1655	yagN	b0280	294363	294803	CP4-6 prophage; predicted protein
Escherichia coli str. K-12 substr. MG1655	intF	b0281	294920	296320	CP4-6 prophage; predicted phage integrase
Escherichia coli str. K-12 substr. MG1655	ptwF	b4629	296430	296478	tRNA-OTHER
Escherichia coli str. K-12 substr. MG1655	paoD	b0283	296994	297950	moco insertion factor for PaoABC aldehyde oxidoreductase
Escherichia coli str. K-12 substr. MG1655	yagV	b0289	303719	304429	conserved protein
Escherichia coli str. K-12 substr. MG1655	yagW	b0290	304398	306041	predicted receptor
Escherichia coli str. K-12 substr. MG1655	yagX	b0291	306031	308556	predicted aromatic compound dioxygenase
Escherichia coli str. K-12 substr. MG1655	matC	b0292	308582	309250	predicted protein
Escherichia coli str. K-12 substr. MG1655	matB	b0293	309308	309895	cryptic Mat fimbrillin gene
Escherichia coli str. K-12 substr. MG1655	matA	b0294	309970	310560	predicted regulator
Escherichia coli str. K-12 substr. MG1655	ykgL	b0295	311336	311563	predicted protein
Escherichia coli str. K-12 substr. MG1655	ykgO	b4506	311598	311738	rpmJ (L36) paralog
Escherichia coli str. K-12 substr. MG1655	ykgM	b0296	311738	312001	rpmE (L31) paralog
Escherichia coli str. K-12 substr. MG1655	ykgR	b4671	312365	312466	expressed protein
Escherichia coli str. K-12 substr. MG1655	insE	b0298	314515	314814	IS3 transposase A
Escherichia coli str. K-12 substr. MG1655	insF	b0299	314811	315677	IS3 transposase B
Escherichia coli str. K-12 substr. MG1655	ykgB	b0301	316950	317543	inner membrane protein, DUF417 family
Escherichia coli str. K-12 substr. MG1655	ykgI	b0303	317555	317791	predicted protein
Escherichia coli str. K-12 substr. MG1655	ykgC	b0304	317900	319225	predicted pyridine nucleotide-disulfide oxidoreductase
Escherichia coli str. K-12 substr. MG1655	ykgD	b0305	319451	320305	predicted DNA-binding transcriptional regulator
Escherichia coli str. K-12 substr. MG1655	sfmA	b0530	557435	557977	predicted fimbrial-like adhesin protein
Escherichia coli str. K-12 substr. MG1655	sfmC	b0531	558197	558889	pilin chaperone, periplasmic
Escherichia coli str. K-12 substr. MG1655	sfmD	b0532	558920	561523	predicted outer membrane export usher protein
Escherichia coli str. K-12 substr. MG1655	sfmH	b0533	561559	562542	predicted fimbrial-like adhesin protein
Escherichia coli str. K-12 substr. MG1655	sfmF	b0534	562553	563068	predicted fimbrial-like adhesin protein
Escherichia coli str. K-12 substr. MG1655	fimZ	b0535	563071	563703	predicted DNA-binding transcriptional regulator
Escherichia coli str. K-12 substr. MG1655	argU	b0536	563946	564022	tRNA-Arg
Escherichia coli str. K-12 substr. MG1655	intD	b0537	564038	565201	DLP12 prophage; predicted integrase
Escherichia coli str. K-12 substr. MG1655	insE	b0540	566065	566364	IS3 transposase A
Escherichia coli str. K-12 substr. MG1655	insF	b0541	566361	567227	IS3 transposase B
Escherichia coli str. K-12 substr. MG1655	emrE	b0543	567538	567870	DLP12 prophage; multidrug resistance protein
Escherichia coli str. K-12 substr. MG1655	ybcK	b0544	568125	569651	DLP12 prophage; predicted recombinase
Escherichia coli str. K-12 substr. MG1655	ybcL	b0545	570116	570667	DLP12 prophage; secreted protein, UPF0098 family
Escherichia coli str. K-12 substr. MG1655	ybcM	b0546	570677	571474	DLP12 prophage; predicted DNA-binding transcriptional regulator
Escherichia coli str. K-12 substr. MG1655	ylcH	b4588	571591	571692	hypothetical protein, DLP12 prophage
Escherichia coli str. K-12 substr. MG1655	ybcN	b0547	571689	572144	DLP12 prophage; predicted protein
Escherichia coli str. K-12 substr. MG1655	ninE	b0548	572144	572314	DLP12 prophage; conserved protein
Escherichia coli str. K-12 substr. MG1655	ybcO	b0549	572307	572597	DLP12 prophage; predicted protein
Escherichia coli str. K-12 substr. MG1655	rusA	b0550	572594	572956	DLP12 prophage; endonuclease RUS
Escherichia coli str. K-12 substr. MG1655	ylcG	b4509	572953	573093	expressed protein, DLP12 prophage
Escherichia coli str. K-12 substr. MG1655	quuD	b0551	573179	573562	DLP12 prophage; predicted antitermination protein
Escherichia coli str. K-12 substr. MG1655	insH	b0552	573960	574976	IS5 transposase and trans-activator
Escherichia coli str. K-12 substr. MG1655	essD	b0554	576621	576836	DLP12 prophage; predicted phage lysis protein
Escherichia coli str. K-12 substr. MG1655	rrrD	b0555	576836	577333	DLP12 prophage; predicted lysozyme
Escherichia coli str. K-12 substr. MG1655	rzpD	b0556	577330	577791	DLP12 prophage; predicted murein endopeptidase
Escherichia coli str. K-12 substr. MG1655	rzoD	b4510	577550	577732	DLP12 prophage; predicted lipoprotein
Escherichia coli str. K-12 substr. MG1655	borD	b0557	577823	578116	DLP12 prophage; predicted lipoprotein
Escherichia coli str. K-12 substr. MG1655	ybcV	b0558	578407	578817	DLP12 prophage; predicted protein
Escherichia coli str. K-12 substr. MG1655	ybcW	b0559	579103	579309	DLP12 prophage; predicted protein
Escherichia coli str. K-12 substr. MG1655	ylcI	b4589	579474	579668	hypothetical protein
Escherichia coli str. K-12 substr. MG1655	nohD	b0560	580057	580602	DLP12 prophage; DNA packaging protein
Escherichia coli str. K-12 substr. MG1655	appY	b0564	582904	583653	DNA-binding global transcriptional activator; DLP12 prophage
Escherichia coli str. K-12 substr. MG1655	ompT	b0565	583903	584856	DLP12 prophage; outer membrane protease VII (outer membrane protein 3b)
Escherichia coli str. K-12 substr. MG1655	pauD	b4635	585280	585324	tRNA-OTHER
Escherichia coli str. K-12 substr. MG1655	envY	b0566	585370	586131	DNA-binding transcriptional activator of porin biosynthesis
Escherichia coli str. K-12 substr. MG1655	kdpF	b4513	727955	728044	potassium ion accessory transporter subunit
Escherichia coli str. K-12 substr. MG1655	ybfA	b0699	728357	728563	predicted protein
Escherichia coli str. K-12 substr. MG1655	rhsC	b0700	728806	732999	rhsC element core protein RshC
Escherichia coli str. K-12 substr. MG1655	ybfB	b0702	732999	733325	predicted membrane protein
Escherichia coli str. K-12 substr. MG1655	ybfC	b0704	734873	735442	predicted protein
Escherichia coli str. K-12 substr. MG1655	ybfD	b0706	737315	738076	conserved protein
Escherichia coli str. K-12 substr. MG1655	ybgA	b0707	738224	738733	conserved protein, DUF1722 family
Escherichia coli str. K-12 substr. MG1655	pgaC	b1022	1085744	1087069	predicted glycosyl transferase
Escherichia coli str. K-12 substr. MG1655	pgaB	b1023	1087062	1089080	biofilm adhesin polysaccharide PGA export lipoprotein with a polysaccharide deacetylase activity needed for export
Escherichia coli str. K-12 substr. MG1655	pgaA	b1024	1089089	1091512	biofilm adhesin polysaccharide PGA export, predicted OM protein
Escherichia coli str. K-12 substr. MG1655	ycdT	b1025	1092099	1093457	diguanylate cyclase
Escherichia coli str. K-12 substr. MG1655	insF	b1026	1093498	1094364	IS3 transposase B
Escherichia coli str. K-12 substr. MG1655	insE	b1027	1094361	1094660	IS3 transposase A
Escherichia coli str. K-12 substr. MG1655	ycdU	b1029	1095066	1096052	predicted inner membrane protein
Escherichia coli str. K-12 substr. MG1655	icd	b1136	1194346	1195596	e14 prophage; isocitrate dehydrogenase, specific for NADP+
Escherichia coli str. K-12 substr. MG1655	ymfD	b1137	1196090	1196755	e14 prophage; predicted SAM-dependent methyltransferase
Escherichia coli str. K-12 substr. MG1655	ymfE	b1138	1196756	1197460	e14 prophage; predicted inner membrane protein
Escherichia coli str. K-12 substr. MG1655	lit	b1139	1197918	1198811	e14 prophage; cell death peptidase, inhibitor of T4 late gene expression
Escherichia coli str. K-12 substr. MG1655	intE	b1140	1198902	1200029	e14 prophage; predicted integrase
Escherichia coli str. K-12 substr. MG1655	xisE	b1141	1200010	1200255	e14 prophage; predicted excisionase
Escherichia coli str. K-12 substr. MG1655	ymfI	b1143	1200720	1201061	e14 prophage; predicted protein
Escherichia coli str. K-12 substr. MG1655	ymfJ	b1144	1200999	1201307	e14 prophage; predicted protein
Escherichia coli str. K-12 substr. MG1655	cohE	b1145	1201482	1202156	e14 prophage; repressor protein phage e14
Escherichia coli str. K-12 substr. MG1655	croE	b1146	1202247	1202447	e14 prophage; predicted DNA-binding transcriptional regulator
Escherichia coli str. K-12 substr. MG1655	ymfL	b1147	1202491	1203048	e14 prophage; predicted DNA-binding transcriptional regulator
Escherichia coli str. K-12 substr. MG1655	ymfM	b1148	1203045	1203383	e14 prophage; predicted protein
Escherichia coli str. K-12 substr. MG1655	ymfR	b1150	1204772	1204954	e14 prophage; predicted protein
Escherichia coli str. K-12 substr. MG1655	ymfQ	b1153	1206136	1206720	prohage e14 tail protein homolog
Escherichia coli str. K-12 substr. MG1655	stfP	b1154	1206724	1207353	e14 prophage; predicted protein
Escherichia coli str. K-12 substr. MG1655	tfaP	b1155	1207355	1207768	e14 prophage; predicted protein
Escherichia coli str. K-12 substr. MG1655	tfaE	b1156	1207740	1208342	e14 prophage; predicted tail fiber assembly protein
Escherichia coli str. K-12 substr. MG1655	pinE	b1158	1208908	1209462	e14 prophage; site-specific DNA recombinase
Escherichia coli str. K-12 substr. MG1655	mcrA	b1159	1209569	1210402	e14 prophage; 5-methylcytosine-specific restriction endonuclease B
Escherichia coli str. K-12 substr. MG1655	iraM	b1160	1210903	1211226	RpoS stabilzer during Mg starvation, anti-RssB factor
Escherichia coli str. K-12 substr. MG1655	ycgX	b1161	1211926	1212330	predicted protein
Escherichia coli str. K-12 substr. MG1655	ycgE	b1162	1212551	1213282	repressor of blue light-responsive genes
Escherichia coli str. K-12 substr. MG1655	ycgF	b1163	1213487	1214698	anti-repressor for YcgE, blue light-responsive; FAD-binding; has c-di-GMP phosphodiesterase-like EAL domain, but does not degrade c-di-GMP
Escherichia coli str. K-12 substr. MG1655	ycgZ	b1164	1215012	1215248	connector protein for RcsB regulation of biofilm and acid-resistance
Escherichia coli str. K-12 substr. MG1655	ymgA	b1165	1215291	1215563	connector protein for RcsB regulation of biofilm
Escherichia coli str. K-12 substr. MG1655	ariR	b1166	1215592	1215858	connector protein for RcsB regulation of biofilm and acid-resistance
Escherichia coli str. K-12 substr. MG1655	ymgC	b1167	1215971	1216219	predicted protein
Escherichia coli str. K-12 substr. MG1655	ycgG	b1168	1216551	1218074	predicted cyclic-di-GMP phosphodiesterase
Escherichia coli str. K-12 substr. MG1655	ymgF	b4520	1218206	1218424	inner membrane division septum protein
Escherichia coli str. K-12 substr. MG1655	ydaQ	b1346	1411261	1411476	Rac prophage; conserved protein
Escherichia coli str. K-12 substr. MG1655	ydaC	b1347	1411555	1411764	Rac prophage; predicted protein
Escherichia coli str. K-12 substr. MG1655	ralR	b1348	1411757	1411951	Rac prophage; restriction alleviation protein
Escherichia coli str. K-12 substr. MG1655	recT	b1349	1412008	1412817	Rac prophage; recombination and repair protein
Escherichia coli str. K-12 substr. MG1655	recE	b1350	1412810	1415410	Rac prophage; exonuclease VIII, 5' -> 3' specific dsDNA exonuclease
Escherichia coli str. K-12 substr. MG1655	racC	b1351	1415512	1415787	Rac prophage; predicted protein
Escherichia coli str. K-12 substr. MG1655	ydaE	b4526	1415862	1416032	Rac prophage; conserved protein
Escherichia coli str. K-12 substr. MG1655	kilR	b1352	1416032	1416253	Rac prophage; inhibitor of ftsZ, killing protein
Escherichia coli str. K-12 substr. MG1655	sieB	b1353	1416695	1417183	Rac prophage; phage superinfection exclusion protein
Escherichia coli str. K-12 substr. MG1655	ydaF	b4527	1417180	1417335	Rac prophage; predicted protein
Escherichia coli str. K-12 substr. MG1655	ydaG	b1355	1417346	1417480	Rac prophage; predicted protein
Escherichia coli str. K-12 substr. MG1655	racR	b1356	1417789	1418265	Rac prophage; predicted DNA-binding transcriptional regulator
Escherichia coli str. K-12 substr. MG1655	ydaS	b1357	1418389	1418685	Rac prophage; predicted DNA-binding transcriptional regulator
Escherichia coli str. K-12 substr. MG1655	ydaT	b1358	1418708	1419130	Rac prophage; predicted protein
Escherichia coli str. K-12 substr. MG1655	ydaU	b1359	1419143	1420000	Rac prophage; conserved protein
Escherichia coli str. K-12 substr. MG1655	ydaV	b1360	1420007	1420753	Rac prophage; predicted DNA replication protein
Escherichia coli str. K-12 substr. MG1655	rzoR	b4528	1421424	1421609	Rac prophage; predicted lipoprotein
Escherichia coli str. K-12 substr. MG1655	trkG	b1363	1421806	1423263	Rac prophage; potassium transporter subunit
Escherichia coli str. K-12 substr. MG1655	ynaK	b1365	1423401	1423664	Rac prophage; conserved protein
Escherichia coli str. K-12 substr. MG1655	insH	b1370	1425770	1426750	IS5 transposase and trans-activator
Escherichia coli str. K-12 substr. MG1655	ydeM	b1497	1577657	1578814	conserved protein
Escherichia coli str. K-12 substr. MG1655	ydeN	b1498	1578866	1580548	conserved protein
Escherichia coli str. K-12 substr. MG1655	ydeO	b1499	1580950	1581711	transcriptional activator for mdtEF
Escherichia coli str. K-12 substr. MG1655	safA	b1500	1581786	1581983	Two component system connector membrane protein, EvgSA to PhoQP
Escherichia coli str. K-12 substr. MG1655	stfQ	b1547	1632909	1633871	Qin prophage; predicted side tail fibre assembly protein
Escherichia coli str. K-12 substr. MG1655	ynfO	b4533	1634780	1635013	hypothetical protein, Qin prophage
Escherichia coli str. K-12 substr. MG1655	ydfO	b1549	1635071	1635481	Qin prophage; predicted protein
Escherichia coli str. K-12 substr. MG1655	gnsB	b1550	1635633	1635806	Qin prophage; multicopy suppressor of secG(Cs) and fabA6(Ts)
Escherichia coli str. K-12 substr. MG1655	ynfN	b1551	1635978	1636133	Qin prophage; cold shock-induced protein
Escherichia coli str. K-12 substr. MG1655	cspI	b1552	1636479	1636691	Qin prophage; cold shock protein
Escherichia coli str. K-12 substr. MG1655	rzpQ	b1553	1637054	1637551	Rz-like equivalent, Qin prophage
Escherichia coli str. K-12 substr. MG1655	rzoQ	b4689	1637104	1637358	probable Rz1-like lipoprotein, Qin prophage
Escherichia coli str. K-12 substr. MG1655	rrrQ	b1554	1637548	1638081	Qin prophage; predicted lysozyme
Escherichia coli str. K-12 substr. MG1655	ydfR	b1555	1638078	1638389	Qin prophage; predicted protein
Escherichia coli str. K-12 substr. MG1655	essQ	b1556	1638394	1638609	Qin prophage; predicted S lysis protein
Escherichia coli str. K-12 substr. MG1655	cspB	b1557	1639363	1639578	Qin prophage; cold shock protein
Escherichia coli str. K-12 substr. MG1655	cspF	b1558	1639879	1640091	Qin prophage; cold shock protein
Escherichia coli str. K-12 substr. MG1655	quuQ	b1559	1640513	1641265	Qin prophage; predicted antitermination protein Q
Escherichia coli str. K-12 substr. MG1655	ydfU	b1560	1641279	1642328	Qin prophage; predicted protein
Escherichia coli str. K-12 substr. MG1655	rem	b1561	1642675	1642926	Qin prophage; predicted protein
Escherichia coli str. K-12 substr. MG1655	hokD	b1562	1643143	1643298	Qin prophage; small toxic polypeptide
Escherichia coli str. K-12 substr. MG1655	relE	b1563	1643370	1643657	Qin prophage; toxin of the RelE-RelB toxin-antitoxin system
Escherichia coli str. K-12 substr. MG1655	relB	b1564	1643657	1643896	Qin prophage; bifunctional antitoxin of the RelE-RelB toxin-antitoxin system/ transcriptional repressor
Escherichia coli str. K-12 substr. MG1655	ydfV	b1565	1643921	1644226	Qin prophage; predicted protein
Escherichia coli str. K-12 substr. MG1655	flxA	b1566	1644429	1644761	Qin prophage; predicted protein
Escherichia coli str. K-12 substr. MG1655	dicC	b1569	1645644	1645874	Qin prophage; DNA-binding transcriptional regulator for DicB
Escherichia coli str. K-12 substr. MG1655	dicA	b1570	1645958	1646365	Qin prophage; predicted regulator for DicB
Escherichia coli str. K-12 substr. MG1655	stfQ	b1547	1632909	1633871	Qin prophage; predicted side tail fibre assembly protein
Escherichia coli str. K-12 substr. MG1655	ynfO	b4533	1634780	1635013	hypothetical protein, Qin prophage
Escherichia coli str. K-12 substr. MG1655	ydfO	b1549	1635071	1635481	Qin prophage; predicted protein
Escherichia coli str. K-12 substr. MG1655	gnsB	b1550	1635633	1635806	Qin prophage; multicopy suppressor of secG(Cs) and fabA6(Ts)
Escherichia coli str. K-12 substr. MG1655	ynfN	b1551	1635978	1636133	Qin prophage; cold shock-induced protein
Escherichia coli str. K-12 substr. MG1655	cspI	b1552	1636479	1636691	Qin prophage; cold shock protein
Escherichia coli str. K-12 substr. MG1655	rzpQ	b1553	1637054	1637551	Rz-like equivalent, Qin prophage
Escherichia coli str. K-12 substr. MG1655	rzoQ	b4689	1637104	1637358	probable Rz1-like lipoprotein, Qin prophage
Escherichia coli str. K-12 substr. MG1655	rrrQ	b1554	1637548	1638081	Qin prophage; predicted lysozyme
Escherichia coli str. K-12 substr. MG1655	ydfR	b1555	1638078	1638389	Qin prophage; predicted protein
Escherichia coli str. K-12 substr. MG1655	essQ	b1556	1638394	1638609	Qin prophage; predicted S lysis protein
Escherichia coli str. K-12 substr. MG1655	cspB	b1557	1639363	1639578	Qin prophage; cold shock protein
Escherichia coli str. K-12 substr. MG1655	cspF	b1558	1639879	1640091	Qin prophage; cold shock protein
Escherichia coli str. K-12 substr. MG1655	quuQ	b1559	1640513	1641265	Qin prophage; predicted antitermination protein Q
Escherichia coli str. K-12 substr. MG1655	ydfU	b1560	1641279	1642328	Qin prophage; predicted protein
Escherichia coli str. K-12 substr. MG1655	rem	b1561	1642675	1642926	Qin prophage; predicted protein
Escherichia coli str. K-12 substr. MG1655	hokD	b1562	1643143	1643298	Qin prophage; small toxic polypeptide
Escherichia coli str. K-12 substr. MG1655	relE	b1563	1643370	1643657	Qin prophage; toxin of the RelE-RelB toxin-antitoxin system
Escherichia coli str. K-12 substr. MG1655	relB	b1564	1643657	1643896	Qin prophage; bifunctional antitoxin of the RelE-RelB toxin-antitoxin system/ transcriptional repressor
Escherichia coli str. K-12 substr. MG1655	ydfV	b1565	1643921	1644226	Qin prophage; predicted protein
Escherichia coli str. K-12 substr. MG1655	flxA	b1566	1644429	1644761	Qin prophage; predicted protein
Escherichia coli str. K-12 substr. MG1655	dicC	b1569	1645644	1645874	Qin prophage; DNA-binding transcriptional regulator for DicB
Escherichia coli str. K-12 substr. MG1655	dicA	b1570	1645958	1646365	Qin prophage; predicted regulator for DicB
Escherichia coli str. K-12 substr. MG1655	ydfA	b1571	1646532	1646687	Qin prophage; predicted protein
Escherichia coli str. K-12 substr. MG1655	ydfB	b1572	1646689	1646817	Qin prophage; predicted protein
Escherichia coli str. K-12 substr. MG1655	ydfC	b1573	1646847	1647065	conserved protein, Qin prophage
Escherichia coli str. K-12 substr. MG1655	dicF	b1574	1647406	1647458	sRNA antisense regulator, inhibits ftsZ, Hfq-dependent; Qin prophage
Escherichia coli str. K-12 substr. MG1655	dicB	b1575	1647633	1647821	Qin prophage; cell division inhibition protein
Escherichia coli str. K-12 substr. MG1655	ydfD	b1576	1647818	1648009	Qin prophage; predicted protein
Escherichia coli str. K-12 substr. MG1655	yeeN	b1983	2054882	2055598	conserved protein, UPF0082 family
Escherichia coli str. K-12 substr. MG1655	asnW	b1984	2056051	2056126	tRNA-Asn
Escherichia coli str. K-12 substr. MG1655	yeeO	b1985	2056227	2057714	predicted multdrug exporter, MATE family
Escherichia coli str. K-12 substr. MG1655	asnU	b1986	2057875	2057950	tRNA-Asn
Escherichia coli str. K-12 substr. MG1655	cbl	b1987	2057988	2058938	DNA-binding transcriptional activator for the ssuEADCB and tauABCD operons
Escherichia coli str. K-12 substr. MG1655	nac	b1988	2059040	2059957	DNA-binding transcriptional dual regulator of nitrogen assimilation
Escherichia coli str. K-12 substr. MG1655	asnV	b1989	2060284	2060359	tRNA-Asn
Escherichia coli str. K-12 substr. MG1655	erfK	b1990	2060415	2061347	L,D-transpeptidase linking Lpp to murein
Escherichia coli str. K-12 substr. MG1655	cobT	b1991	2061412	2062491	nicotinate-nucleotide--dimethylbenzimidazole phosphoribosyltransferase
Escherichia coli str. K-12 substr. MG1655	cobS	b1992	2062503	2063246	cobalamin synthase
Escherichia coli str. K-12 substr. MG1655	cobU	b1993	2063243	2063788	bifunctional cobinamide kinase/ cobinamide phosphate guanylyltransferase
Escherichia coli str. K-12 substr. MG1655	insH	b1994	2064329	2065345	IS5 transposase and trans-activator
Escherichia coli str. K-12 substr. MG1655	insD	b1996	2066976	2067881	IS2 transposase TnpB
Escherichia coli str. K-12 substr. MG1655	insC	b1997	2067839	2068204	IS2 repressor TnpA
Escherichia coli str. K-12 substr. MG1655	isrC	b4435	2069339	2069542	novel sRNA, CP4-44; putative prophage remnant
Escherichia coli str. K-12 substr. MG1655	flu	b2000	2069563	2072682	CP4-44 prophage; antigen 43 (Ag43) phase-variable biofilm formation autotransporter
Escherichia coli str. K-12 substr. MG1655	yeeR	b2001	2072803	2074335	CP4-44 prophage; predicted membrane protein
Escherichia coli str. K-12 substr. MG1655	yeeS	b2002	2074332	2074778	CP4-44 prophage; predicted DNA repair protein
Escherichia coli str. K-12 substr. MG1655	yeeT	b2003	2074841	2075062	CP4-44 prophage; predicted protein
Escherichia coli str. K-12 substr. MG1655	yeeU	b2004	2075136	2075504	CP4-44 prophage; antitoxin of the YeeV-YeeU toxin-antitoxin system
Escherichia coli str. K-12 substr. MG1655	cbtA	b2005	2075593	2075967	CP4-44 prophage; toxin of the YeeV-YeeU toxin-antitoxin system
Escherichia coli str. K-12 substr. MG1655	gnd	b2029	2097886	2099292	6-phosphogluconate dehydrogenase, decarboxylating
Escherichia coli str. K-12 substr. MG1655	insH	b2030	2099919	2100935	IS5 transposase and trans-activator
Escherichia coli str. K-12 substr. MG1655	wbbK	b2032	2101415	2102533	lipopolysaccharide biosynthesis protein
Escherichia coli str. K-12 substr. MG1655	wbbJ	b2033	2102518	2103108	predicted lipopolysaccharide biosynthesis O-acetyl transferase
Escherichia coli str. K-12 substr. MG1655	wbbI	b2034	2103089	2104081	d-Galf:alpha-d-Glc beta-1,6-galactofuranosyltransferase
Escherichia coli str. K-12 substr. MG1655	rfc	b2035	2104084	2105250	O-antigen polymerase
Escherichia coli str. K-12 substr. MG1655	glf	b2036	2105250	2106353	UDP-galactopyranose mutase, FAD/NAD(P)-binding
Escherichia coli str. K-12 substr. MG1655	rfbX	b2037	2106361	2107608	predicted polisoprenol-linked O-antigen transporter
Escherichia coli str. K-12 substr. MG1655	rfbC	b2038	2107605	2108162	dTDP-4-deoxyrhamnose-3,5-epimerase
Escherichia coli str. K-12 substr. MG1655	rfbA	b2039	2108162	2109043	glucose-1-phosphate thymidylyltransferase
Escherichia coli str. K-12 substr. MG1655	rfbD	b2040	2109101	2110000	dTDP-4-dehydrorhamnose reductase subunit, NAD(P)-binding, of dTDP-L-rhamnose synthase
Escherichia coli str. K-12 substr. MG1655	rfbB	b2041	2110000	2111085	dTDP-glucose 4,6 dehydratase, NAD(P)-binding
Escherichia coli str. K-12 substr. MG1655	rcnB	b2107	2184982	2185320	periplasmic modulator of Ni and Co efflux
Escherichia coli str. K-12 substr. MG1655	yehA	b2108	2185402	2186436	predicted fimbrial-like adhesin protein
Escherichia coli str. K-12 substr. MG1655	yehB	b2109	2186452	2188932	predicted outer membrane protein
Escherichia coli str. K-12 substr. MG1655	yehC	b2110	2188948	2189667	predicted periplasmic pilin chaperone
Escherichia coli str. K-12 substr. MG1655	yehD	b2111	2189702	2190244	predicted fimbrial-like adhesin protein
Escherichia coli str. K-12 substr. MG1655	yehE	b2112	2190537	2190818	predicted protein
Escherichia coli str. K-12 substr. MG1655	elaD	b2269	2380735	2381946	protease, capable of cleaving an AMC-ubiquitin model substrate
Escherichia coli str. K-12 substr. MG1655	yfbK	b2270	2382017	2383744	conserved protein
Escherichia coli str. K-12 substr. MG1655	yfbL	b2271	2383882	2384853	predicted peptidase
Escherichia coli str. K-12 substr. MG1655	yfbM	b2272	2384956	2385459	conserved protein, DUF1877 family
Escherichia coli str. K-12 substr. MG1655	yfbN	b2273	2385732	2386448	conserved protein
Escherichia coli str. K-12 substr. MG1655	yfbO	b2274	2386657	2387079	conserved protein
Escherichia coli str. K-12 substr. MG1655	yfbP	b2275	2387138	2387986	TPR-like repeats-containing protein
Escherichia coli str. K-12 substr. MG1655	mlaA	b2346	2462274	2463029	ABC transporter maintaining OM lipid asymmetry, OM lipoprotein component
Escherichia coli str. K-12 substr. MG1655	yfdC	b2347	2463323	2464255	predicted inner membrane protein
Escherichia coli str. K-12 substr. MG1655	argW	b2348	2464331	2464405	tRNA-Arg
Escherichia coli str. K-12 substr. MG1655	intS	b2349	2464567	2465724	CPS-53 (KpLE1) prophage; predicted prophage CPS-53 integrase
Escherichia coli str. K-12 substr. MG1655	gtrA	b2350	2465877	2466239	CPS-53 (KpLE1) prophage; bactoprenol-linked glucose translocase (flippase)
Escherichia coli str. K-12 substr. MG1655	gtrB	b2351	2466236	2467156	CPS-53 (KpLE1) prophage; bactoprenol glucosyl transferase
Escherichia coli str. K-12 substr. MG1655	gtrS	b2352	2467153	2468484	serotype-specific glucosyl transferase, CPS-53 (KpLE1) prophage
Escherichia coli str. K-12 substr. MG1655	yfdK	b2354	2469099	2469539	CPS-53 (KpLE1) prophage; conserved protein
Escherichia coli str. K-12 substr. MG1655	yfdN	b2357	2470409	2470903	CPS-53 (KpLE1) prophage; predicted protein
Escherichia coli str. K-12 substr. MG1655	yfdP	b2359	2471626	2471988	CPS-53 (KpLE1) prophage; predicted protein
Escherichia coli str. K-12 substr. MG1655	yfdQ	b2360	2472054	2472878	CPS-53 (KpLE1) prophage; predicted protein
Escherichia coli str. K-12 substr. MG1655	yfdR	b2361	2473006	2473542	CPS-53 (KpLE1) prophage; conserved protein
Escherichia coli str. K-12 substr. MG1655	yfdS	b2362	2473533	2473895	CPS-53 (KpLE1) prophage; predicted protein
Escherichia coli str. K-12 substr. MG1655	emrY	b2367	2478660	2480198	predicted multidrug efflux system
Escherichia coli str. K-12 substr. MG1655	emrK	b2368	2480198	2481361	EmrKY-TolC multidrug resistance efflux pump, membrane fusion protein component
Escherichia coli str. K-12 substr. MG1655	evgA	b2369	2481777	2482391	DNA-binding response regulator in two-component regulatory system with EvgS
Escherichia coli str. K-12 substr. MG1655	evgS	b2370	2482396	2485989	hybrid sensory histidine kinase in two-component regulatory system with EvgA
Escherichia coli str. K-12 substr. MG1655	yfdE	b2371	2486045	2487190	predicted CoA-transferase, NAD(P)-binding
Escherichia coli str. K-12 substr. MG1655	yfdV	b2372	2487264	2488208	predicted transporter
Escherichia coli str. K-12 substr. MG1655	intZ	b2442	2556880	2558088	CPZ-55 prophage; predicted integrase
Escherichia coli str. K-12 substr. MG1655	yffL	b2443	2558279	2558920	CPZ-55 prophage; predicted protein
Escherichia coli str. K-12 substr. MG1655	yffM	b2444	2559390	2559635	CPZ-55 prophage; predicted protein
Escherichia coli str. K-12 substr. MG1655	yffN	b2445	2559647	2560015	CPZ-55 prophage; predicted protein
Escherichia coli str. K-12 substr. MG1655	yffO	b2446	2560133	2560549	CPZ-55 prophage; predicted protein
Escherichia coli str. K-12 substr. MG1655	yffP	b2447	2560546	2561139	CPZ-55 prophage; predicted protein
Escherichia coli str. K-12 substr. MG1655	yffQ	b2448	2561614	2561991	CPZ-55 prophage; predicted protein
Escherichia coli str. K-12 substr. MG1655	yffR	b2449	2562002	2562394	CPZ-55 prophage; predicted protein
Escherichia coli str. K-12 substr. MG1655	yffS	b2450	2562545	2563354	CPZ-55 prophage; predicted protein
Escherichia coli str. K-12 substr. MG1655	yfjD	b4461	2746796	2748082	inner membrane protein, UPF0053 family
Escherichia coli str. K-12 substr. MG1655	grpE	b2614	2748137	2748730	heat shock protein
Escherichia coli str. K-12 substr. MG1655	nadK	b2615	2748853	2749731	NAD kinase
Escherichia coli str. K-12 substr. MG1655	recN	b2616	2749817	2751478	recombination and repair protein
Escherichia coli str. K-12 substr. MG1655	bamE	b2617	2751627	2751968	lipoprotein component of BamABCDE OM biogenesis complex
Escherichia coli str. K-12 substr. MG1655	ratB	b2618	2752030	2752320	conserved protein, UPF0125 family
Escherichia coli str. K-12 substr. MG1655	ratA	b2619	2752310	2752786	toxic protein, UPF0083 family
Escherichia coli str. K-12 substr. MG1655	smpB	b2620	2752918	2753400	trans-translation protein
Escherichia coli str. K-12 substr. MG1655	ssrA	b2621	2753615	2753977	tmRNA, 10Sa RNA
Escherichia coli str. K-12 substr. MG1655	intA	b2622	2754181	2755422	CP4-57 prophage; integrase
Escherichia coli str. K-12 substr. MG1655	yfjH	b2623	2755666	2756622	CP4-57 prophage; predicted protein
Escherichia coli str. K-12 substr. MG1655	alpA	b2624	2756666	2756878	CP4-57 prophage; DNA-binding transcriptional activator
Escherichia coli str. K-12 substr. MG1655	yfjI	b2625	2757007	2758416	CP4-57 prophage; predicted protein
Escherichia coli str. K-12 substr. MG1655	yfjJ	b2626	2758569	2759195	CP4-57 prophage; predicted protein
Escherichia coli str. K-12 substr. MG1655	yfjK	b2627	2759373	2761562	CP4-57 prophage; conserved protein
Escherichia coli str. K-12 substr. MG1655	yfjL	b2628	2761559	2763175	CP4-57 prophage; predicted protein
Escherichia coli str. K-12 substr. MG1655	yfjM	b2629	2763535	2763798	CP4-57 prophage; predicted protein
Escherichia coli str. K-12 substr. MG1655	rnlA	b2630	2763940	2765013	CP4-57 prophage; RNase LS
Escherichia coli str. K-12 substr. MG1655	rnlB	b2631	2765006	2765377	CP4-57 prophage; predicted protein
Escherichia coli str. K-12 substr. MG1655	yfjP	b2632	2765732	2766595	CP4-57 prophage; predicted GTP-binding protein
Escherichia coli str. K-12 substr. MG1655	yfjQ	b2633	2766687	2767508	CP4-57 prophage; predicted protein
Escherichia coli str. K-12 substr. MG1655	yfjR	b2634	2767725	2768426	CP4-57 prophage; predicted DNA-binding transcriptional regulator
Escherichia coli str. K-12 substr. MG1655	ypjK	b2635	2768467	2768703	CP4-57 prophage; predicted inner membrane protein
Escherichia coli str. K-12 substr. MG1655	yfjS	b2636	2768703	2769146	CP4-57 prophage; predicted protein
Escherichia coli str. K-12 substr. MG1655	yfjT	b2637	2769170	2769637	CP4-57 prophage; predicted protein
Escherichia coli str. K-12 substr. MG1655	yfjW	b2642	2771340	2773043	CP4-57 prophage; predicted inner membrane protein
Escherichia coli str. K-12 substr. MG1655	yfjX	b2643	2773941	2774399	CP4-57 prophage; predicted antirestriction protein
Escherichia coli str. K-12 substr. MG1655	yfjY	b2644	2774408	2774890	CP4-57 prophage; predicted DNA repair protein
Escherichia coli str. K-12 substr. MG1655	ypjJ	b4548	2774899	2775099	predicted protein
Escherichia coli str. K-12 substr. MG1655	yfjZ	b2645	2775137	2775454	CP4-57 prophage; antitoxin of the YpjF-YfjZ toxin-antitoxin system
Escherichia coli str. K-12 substr. MG1655	ypjF	b2646	2775475	2775804	CP4-57 prophage; toxin of the YpjF-YfjZ toxin-antitoxin system
Escherichia coli str. K-12 substr. MG1655	psaA	b4645	2775994	2776007
Escherichia coli str. K-12 substr. MG1655	ypjA	b2647	2776168	2780748	adhesin-like autotransporter
Escherichia coli str. K-12 substr. MG1655	ileY	b2652	2783784	2783859	tRNA-Ile
Escherichia coli str. K-12 substr. MG1655	csiD	b2659	2787007	2787984	carbon starvation induced gene
Escherichia coli str. K-12 substr. MG1655	lhgO	b2660	2788004	2789272	L-2-hydroxyglutarate oxidase
Escherichia coli str. K-12 substr. MG1655	gabD	b2661	2789295	2790743	succinate-semialdehyde dehydrogenase I, NADP-dependent
Escherichia coli str. K-12 substr. MG1655	gabT	b2662	2790757	2792037	4-aminobutyrate aminotransferase, PLP-dependent
Escherichia coli str. K-12 substr. MG1655	gabP	b2663	2792275	2793675	gamma-aminobutyrate transporter
Escherichia coli str. K-12 substr. MG1655	csiR	b2664	2793696	2794358	DNA-binding transcriptional repressor of csiD
Escherichia coli str. K-12 substr. MG1655	ygaU	b2665	2794359	2794808	predicted protein
Escherichia coli str. K-12 substr. MG1655	ygbF	b2754	2876591	2876875	probable ssRNA endonuclease, CRISP-associated protein
Escherichia coli str. K-12 substr. MG1655	ygbT	b2755	2876877	2877794	CRISP-associated protein Cas1, DNA endonuclease; DNA repair protein
Escherichia coli str. K-12 substr. MG1655	casE	b2756	2877810	2878409	CRISPR RNA precursor cleavage enzyme; CRISP RNA (crRNA) containing Cascade antiviral complex protein
Escherichia coli str. K-12 substr. MG1655	casD	b2757	2878396	2879070	CRISP RNA (crRNA) containing Cascade antiviral complex protein
Escherichia coli str. K-12 substr. MG1655	casC	b2758	2879073	2880164	CRISP RNA (crRNA) containing Cascade antiviral complex protein
Escherichia coli str. K-12 substr. MG1655	casB	b2759	2880177	2880659	CRISP RNA (crRNA) containing Cascade antiviral complex protein
Escherichia coli str. K-12 substr. MG1655	casA	b2760	2880652	2882160	CRISP RNA (crRNA) containing Cascade antiviral complex protein
Escherichia coli str. K-12 substr. MG1655	ygcB	b2761	2882575	2885241	Cas3 predicted helicase needed for Cascade anti-viral activity
Escherichia coli str. K-12 substr. MG1655	insC	b3044	3184209	3184574	IS2 repressor TnpA
Escherichia coli str. K-12 substr. MG1655	insD	b3045	3184532	3185437	IS2 transposase TnpB
Escherichia coli str. K-12 substr. MG1655	yqiH	b3047	3187903	3188652	predicted periplasmic pilin chaperone
Escherichia coli str. K-12 substr. MG1655	yqiI	b3048	3188654	3189718	conserved protein
Escherichia coli str. K-12 substr. MG1655	glgS	b3049	3189761	3189961	predicted glycogen synthesis protein
Escherichia coli str. K-12 substr. MG1655	yqiJ	b3050	3190230	3190859	inner membrane protein, DUF1449 family
Escherichia coli str. K-12 substr. MG1655	gltF	b3214	3359198	3359962	periplasmic protein
Escherichia coli str. K-12 substr. MG1655	yhcA	b3215	3360134	3360808	predicted periplasmic chaperone protein
Escherichia coli str. K-12 substr. MG1655	yhcD	b3216	3360829	3363210	predicted outer membrane mbrial subunitusher protein
Escherichia coli str. K-12 substr. MG1655	insH	b3218	3363724	3364740	IS5 transposase and trans-activator
Escherichia coli str. K-12 substr. MG1655	yhcF	b3219	3364948	3365664	predicted transcriptional regulator
Escherichia coli str. K-12 substr. MG1655	bfd	b3337	3464819	3465013	bacterioferritin-associated ferredoxin
Escherichia coli str. K-12 substr. MG1655	chiA	b3338	3465182	3467875	periplasmic endochitinase
Escherichia coli str. K-12 substr. MG1655	tufA	b3339	3468167	3469351	protein chain elongation factor EF-Tu (duplicate of tufB)
Escherichia coli str. K-12 substr. MG1655	fusA	b3340	3469422	3471536	protein chain elongation factor EF-G, GTP-binding
Escherichia coli str. K-12 substr. MG1655	tusB	b3343	3472700	3472987	protein required for 2-thiolation step of mnm(5)-s(2)U34-tRNA synthesis
Escherichia coli str. K-12 substr. MG1655	tusC	b3344	3472995	3473354	protein required for 2-thiolation step of mnm(5)-s(2)U34-tRNA synthesis
Escherichia coli str. K-12 substr. MG1655	tusD	b3345	3473354	3473740	sulfurtransferase for 2-thiolation step of mnm(5)-s(2)U34-tRNA synthesis
Escherichia coli str. K-12 substr. MG1655	yheO	b3346	3473740	3474462	conserved protein
Escherichia coli str. K-12 substr. MG1655	fkpA	b3347	3474629	3475441	FKBP-type peptidyl-prolyl cis-trans isomerase (rotamase)
Escherichia coli str. K-12 substr. MG1655	slyX	b3348	3475662	3475880	protein required for phi X174 lysis
Escherichia coli str. K-12 substr. MG1655	slyD	b3349	3475929	3476519	FKBP-type peptidyl prolyl cis-trans isomerase (rotamase)
Escherichia coli str. K-12 substr. MG1655	rfaL	b3622	3794971	3796230	O-antigen ligase
Escherichia coli str. K-12 substr. MG1655	waaU	b3623	3796262	3797335	lipopolysaccharide core biosynthesis
Escherichia coli str. K-12 substr. MG1655	rfaZ	b3624	3797368	3798219	lipopolysaccharide core biosynthesis protein
Escherichia coli str. K-12 substr. MG1655	rfaY	b3625	3798290	3798988	lipopolysaccharide core biosynthesis protein
Escherichia coli str. K-12 substr. MG1655	rfaJ	b3626	3799006	3800022	UDP-D-glucose:(galactosyl)lipopolysaccharide glucosyltransferase
Escherichia coli str. K-12 substr. MG1655	rfaI	b3627	3800062	3801081	UDP-D-galactose:(glucosyl)lipopolysaccharide- alpha-1,3-D-galactosyltransferase
Escherichia coli str. K-12 substr. MG1655	rfaB	b3628	3801081	3802160	UDP-D-galactose:(glucosyl)lipopolysaccharide-1, 6-D-galactosyltransferase
Escherichia coli str. K-12 substr. MG1655	rfaS	b3629	3802204	3803139	lipopolysaccharide core biosynthesis protein
Escherichia coli str. K-12 substr. MG1655	rfaP	b3630	3803176	3803973	kinase that phosphorylates core heptose of lipopolysaccharide
Escherichia coli str. K-12 substr. MG1655	rfaG	b3631	3803966	3805090	glucosyltransferase I
Escherichia coli str. K-12 substr. MG1655	rfaQ	b3632	3805087	3806121	lipopolysaccharide core biosynthesis protein
Escherichia coli str. K-12 substr. MG1655	yidB	b3698	3875090	3875488	conserved protein, DUF937 family
Escherichia coli str. K-12 substr. MG1655	gyrB	b3699	3875728	3878142	DNA gyrase, subunit B
Escherichia coli str. K-12 substr. MG1655	recF	b3700	3878171	3879244	gap repair protein
Escherichia coli str. K-12 substr. MG1655	dnaN	b3701	3879244	3880344	DNA polymerase III, beta subunit
Escherichia coli str. K-12 substr. MG1655	dnaA	b3702	3880349	3881752	chromosomal replication initiator protein DnaA, DNA-binding transcriptional dual regulator
Escherichia coli str. K-12 substr. MG1655	rnpA	b3704	3882516	3882875	protein C5 component of RNase P
Escherichia coli str. K-12 substr. MG1655	yidD	b4557	3882839	3883096	conserved protein, UPF0161 family
Escherichia coli str. K-12 substr. MG1655	pyrL	b4246	4470422	4470556	pyrBI operon leader peptide
Escherichia coli str. K-12 substr. MG1655	yjgH	b4248	4470837	4471232	conserved protein, UPF0131 family
Escherichia coli str. K-12 substr. MG1655	yjgI	b4249	4471363	4472076	predicted oxidoreductase with NAD(P)-binding Rossmann-fold domain
Escherichia coli str. K-12 substr. MG1655	yjgJ	b4251	4472147	4472740	predicted transcriptional regulator
Escherichia coli str. K-12 substr. MG1655	tabA	b4252	4472885	4473337	biofilm modulator regulated by toxins
Escherichia coli str. K-12 substr. MG1655	yjgL	b4253	4473460	4475274	predicted protein
Escherichia coli str. K-12 substr. MG1655	insC	b4272	4496295	4496660	IS2 repressor TnpA
Escherichia coli str. K-12 substr. MG1655	insD	b4273	4496618	4497523	IS2 transposase TnpB
Escherichia coli str. K-12 substr. MG1655	yjgZ	b4277	4499283	4499612	KpLE2 phage-like element; predicted protein
Escherichia coli str. K-12 substr. MG1655	insG	b4278	4500126	4501454	IS4 transposase
Escherichia coli str. K-12 substr. MG1655	yjhB	b4279	4502081	4503298	predicted transporter
Escherichia coli str. K-12 substr. MG1655	yjhC	b4280	4503310	4504428	predicted oxidoreductase
Escherichia coli str. K-12 substr. MG1655	ythA	b4655	4504471	4504596	expressed protein
Escherichia coli str. K-12 substr. MG1655	insI	b4284	4505489	4506640	IS30 transposase
Escherichia coli str. K-12 substr. MG1655	fecE	b4287	4508713	4509480	KpLE2 phage-like element; iron-dicitrate transporter subunit
Escherichia coli str. K-12 substr. MG1655	fecD	b4288	4509481	4510437	KpLE2 phage-like element; iron-dicitrate transporter subunit
Escherichia coli str. K-12 substr. MG1655	fecC	b4289	4510434	4511432	KpLE2 phage-like element; iron-dicitrate transporter subunit
Escherichia coli str. K-12 substr. MG1655	fecB	b4290	4511429	4512331	KpLE2 phage-like element; iron-dicitrate transporter subunit
Escherichia coli str. K-12 substr. MG1655	fecA	b4291	4512376	4514700	KpLE2 phage-like element; ferric citrate outer membrane transporter
Escherichia coli str. K-12 substr. MG1655	fecR	b4292	4514787	4515740	KpLE2 phage-like element; transmembrane signal transducer for ferric citrate transport
Escherichia coli str. K-12 substr. MG1655	fecI	b4293	4515737	4516258	KpLE2 phage-like element; RNA polymerase, sigma 19 factor
Escherichia coli str. K-12 substr. MG1655	yjhU	b4295	4517361	4518347	predicted DNA-binding transcriptional regulator; KpLE2 phage-like element
Escherichia coli str. K-12 substr. MG1655	yjhF	b4296	4518694	4520043	KpLE2 phage-like element; predicted transporter
Escherichia coli str. K-12 substr. MG1655	yjhG	b4297	4520150	4522117	KpLE2 phage-like element; predicted dehydratase
Escherichia coli str. K-12 substr. MG1655	yjhH	b4298	4522128	4523033	KpLE2 phage-like element; predicted lyase/synthase
Escherichia coli str. K-12 substr. MG1655	yjhI	b4299	4523038	4523826	KpLE2 phage-like element; predicted DNA-binding transcriptional regulator
Escherichia coli str. K-12 substr. MG1655	sgcR	b4300	4524129	4524911	KpLE2 phage-like element; predicted DNA-binding transcriptional regulator
Escherichia coli str. K-12 substr. MG1655	sgcE	b4301	4524928	4525560	KpLE2 phage-like element; predicted epimerase
Escherichia coli str. K-12 substr. MG1655	sgcA	b4302	4525572	4526003	KpLE2 phage-like element; predicted phosphotransferase enzyme IIA component
Escherichia coli str. K-12 substr. MG1655	ryjB	b4624	4526000	4526089	novel sRNA, function unknown
Escherichia coli str. K-12 substr. MG1655	sgcQ	b4303	4526134	4526940	KpLE2 phage-like element; predicted nucleoside triphosphatase
Escherichia coli str. K-12 substr. MG1655	sgcC	b4304	4526953	4528266	KpLE2 phage-like element; predicted phosphotransferase enzyme IIC component
Escherichia coli str. K-12 substr. MG1655	sgcB	b4565	4528278	4528556	predicted enzyme IIB component of PTS
Escherichia coli str. K-12 substr. MG1655	sgcX	b4305	4528553	4529674	KpLE2 phage-like element; predicted endoglucanase with Zn-dependent exopeptidase domain
Escherichia coli str. K-12 substr. MG1655	yjhP	b4306	4530460	4531206	KpLE2 phage-like element; predicted methyltransferase
Escherichia coli str. K-12 substr. MG1655	nanS	b4309	4534637	4535617	9-O-acetyl N-acetylneuraminic acid esterase
Escherichia coli str. K-12 substr. MG1655	nanM	b4310	4535682	4536788	N-acetylneuraminic acid mutarotase
Escherichia coli str. K-12 substr. MG1655	nanC	b4311	4536808	4537524	N-acetylnuraminic acid outer membrane channel protein
Escherichia coli str. K-12 substr. MG1655	fimB	b4312	4538980	4539582	tyrosine recombinase/inversion of on/off regulator of fimA
Escherichia coli str. K-12 substr. MG1655	fimE	b4313	4540060	4540656	tyrosine recombinase/inversion of on/off regulator of fimA
Escherichia coli str. K-12 substr. MG1655	fimA	b4314	4541138	4541686	major type 1 subunit fimbrin (pilin)
Escherichia coli str. K-12 substr. MG1655	fimI	b4315	4541751	4542290	fimbrial protein involved in type 1 pilus biosynthesis
Escherichia coli str. K-12 substr. MG1655	fimC	b4316	4542327	4543052	chaperone, periplasmic
Escherichia coli str. K-12 substr. MG1655	mcrC	b4345	4574935	4575981	5-methylcytosine-specific restriction enzyme McrBC, subunit McrC
Escherichia coli str. K-12 substr. MG1655	mcrB	b4346	4575981	4577360	5-methylcytosine-specific restriction enzyme McrBC, subunit McrB
Escherichia coli str. K-12 substr. MG1655	symE	b4347	4577522	4577863	toxic peptide regulated by antisense sRNA symR
Escherichia coli str. K-12 substr. MG1655	symR	b4625	4577858	4577934	sRNA antisense regulator destabilizing divergent and overlapping symE mRNA
Escherichia coli str. K-12 substr. MG1655	hsdS	b4348	4578091	4579485	specificity determinant for hsdM and hsdR
Escherichia coli str. K-12 substr. MG1655	hsdM	b4349	4579482	4581071	DNA methyltransferase M
Escherichia coli O157:H7 str. Sakai	NP_308046.1	ECs0019	18326	18853	hypothetical protein
Escherichia coli O157:H7 str. Sakai	NP_308048.1	ECs0021	18959	19285	hypothetical protein
Escherichia coli O157:H7 str. Sakai	NP_308049.1	ECs0022	19298	21748	outer membrane usher protein
Escherichia coli O157:H7 str. Sakai	NP_308050.1	ECs0023	21761	22444	fimbrial chaperone
Escherichia coli O157:H7 str. Sakai	NP_308051.1	ECs0024	22494	23027	fimbrial protein
Escherichia coli O157:H7 str. Sakai	NP_308052.1	ECs0025	23329	24750	hypothetical protein
Escherichia coli O157:H7 str. Sakai	NP_308235.1	ECs0208	237577	238332	hydroxyacylglutathione hydrolase
Escherichia coli O157:H7 str. Sakai	NP_308236.1	ECs0209	238348	239088	hypothetical protein
Escherichia coli O157:H7 str. Sakai	NP_308237.1	ECs0210	239085	239552	ribonuclease H
Escherichia coli O157:H7 str. Sakai	NP_308238.1	ECs0211	239617	240348	DNA polymerase III subunit epsilon
Escherichia coli O157:H7 str. Sakai	NP_308239.1	ECs0212	241871	242167	hypothetical protein
Escherichia coli O157:H7 str. Sakai	NP_308240.1	ECs0213	242164	242613	hypothetical protein
Escherichia coli O157:H7 str. Sakai	NP_308241.1	ECs0214	242616	243263	hypothetical protein
Escherichia coli O157:H7 str. Sakai	NP_308243.1	ECs0216	243533	244012	Hcp-like protein
Escherichia coli O157:H7 str. Sakai	NP_308244.1	ECs0217	243978	245387	hypothetical protein
Escherichia coli O157:H7 str. Sakai	NP_308298.1	ECs0271	300072	301046	integrase
Escherichia coli O157:H7 str. Sakai	NP_308299.1	ECs0272	300937	301182	transcription antitermination protein
Escherichia coli O157:H7 str. Sakai	NP_308300.1	ECs0273	301422	301811	hypothetical protein
Escherichia coli O157:H7 str. Sakai	NP_308301.1	ECs0274	301939	302652	hypothetical protein
Escherichia coli O157:H7 str. Sakai	NP_308302.1	ECs0275	302753	302953	Cro
Escherichia coli O157:H7 str. Sakai	NP_308303.1	ECs0276	303072	303365	hypothetical protein
Escherichia coli O157:H7 str. Sakai	NP_308307.1	ECs0280	304628	305422	tail fiber protein
Escherichia coli O157:H7 str. Sakai	NP_308308.1	ECs0281	305422	306015	hypothetical protein
Escherichia coli O157:H7 str. Sakai	NP_308309.1	ECs0282	305987	306430	hypothetical protein
Escherichia coli O157:H7 str. Sakai	NP_308310.1	ECs0283	306451	306861	tail fiber protein
Escherichia coli O157:H7 str. Sakai	NP_308311.1	ECs0284	306891	307445	DNA-invertase
Escherichia coli O157:H7 str. Sakai	NP_308312.1	ECs0285	307503	308276	hypothetical protein
Escherichia coli O157:H7 str. Sakai	NP_308314.1	ECs0287	309100	309843	transcriptional regulator
Escherichia coli O157:H7 str. Sakai	NP_308315.1	ECs0288	309885	310238	hypothetical protein
Escherichia coli O157:H7 str. Sakai	NP_308316.1	ECs0289	310806	311987	integrase
Escherichia coli O157:H7 str. Sakai	NP_308317.1	ECs0290	311991	312407	hypothetical protein
Escherichia coli O157:H7 str. Sakai	NP_308318.1	ECs0291	312380	312997	hypothetical protein
Escherichia coli O157:H7 str. Sakai	NP_308319.1	ECs0292	312997	313455	hypothetical protein
Escherichia coli O157:H7 str. Sakai	NP_308320.1	ECs0293	313448	314080	hypothetical protein
Escherichia coli O157:H7 str. Sakai	NP_308321.1	ECs0294	314111	314701	hypothetical protein
Escherichia coli O157:H7 str. Sakai	NP_308322.1	ECs0295	314701	315267	hypothetical protein
Escherichia coli O157:H7 str. Sakai	NP_308323.1	ECs0296	315677	315949	Ogr family transcription activator
Escherichia coli O157:H7 str. Sakai	NP_308308.1	ECs0281	305422	306015	hypothetical protein
Escherichia coli O157:H7 str. Sakai	NP_308309.1	ECs0282	305987	306430	hypothetical protein
Escherichia coli O157:H7 str. Sakai	NP_308310.1	ECs0283	306451	306861	tail fiber protein
Escherichia coli O157:H7 str. Sakai	NP_308311.1	ECs0284	306891	307445	DNA-invertase
Escherichia coli O157:H7 str. Sakai	NP_308312.1	ECs0285	307503	308276	hypothetical protein
Escherichia coli O157:H7 str. Sakai	NP_308314.1	ECs0287	309100	309843	transcriptional regulator
Escherichia coli O157:H7 str. Sakai	NP_308315.1	ECs0288	309885	310238	hypothetical protein
Escherichia coli O157:H7 str. Sakai	NP_308316.1	ECs0289	310806	311987	integrase
Escherichia coli O157:H7 str. Sakai	NP_308317.1	ECs0290	311991	312407	hypothetical protein
Escherichia coli O157:H7 str. Sakai	NP_308318.1	ECs0291	312380	312997	hypothetical protein
Escherichia coli O157:H7 str. Sakai	NP_308319.1	ECs0292	312997	313455	hypothetical protein
Escherichia coli O157:H7 str. Sakai	NP_308320.1	ECs0293	313448	314080	hypothetical protein
Escherichia coli O157:H7 str. Sakai	NP_308321.1	ECs0294	314111	314701	hypothetical protein
Escherichia coli O157:H7 str. Sakai	NP_308322.1	ECs0295	314701	315267	hypothetical protein
Escherichia coli O157:H7 str. Sakai	NP_308323.1	ECs0296	315677	315949	Ogr family transcription activator
Escherichia coli O157:H7 str. Sakai	NP_308324.1	ECs0297	315955	316506	polarity suppression protein
Escherichia coli O157:H7 str. Sakai	NP_308325.1	ECs0298	316503	317255	head size determination protein
Escherichia coli O157:H7 str. Sakai	NP_308358.1	ECs0331	348573	349715	NADH-dependent flavin oxidoreductase
Escherichia coli O157:H7 str. Sakai	NP_308359.1	ECs0332	349950	350870	hypothetical protein
Escherichia coli O157:H7 str. Sakai	NP_308360.1	ECs0333	351027	351953	transcriptional regulator
Escherichia coli O157:H7 str. Sakai	NP_308361.1	ECs0334	352241	352597	hypothetical protein
Escherichia coli O157:H7 str. Sakai	NP_308364.1	ECs0337	358305	359195	transcriptional regulator
Escherichia coli O157:H7 str. Sakai	NP_308365.2	ECs0338	359396	360280	reductase
Escherichia coli O157:H7 str. Sakai	NP_308366.1	ECs0340	360440	361033	hypothetical protein
Escherichia coli O157:H7 str. Sakai	NP_308368.1	ECs0341	361045	361296	hypothetical protein
Escherichia coli O157:H7 str. Sakai	NP_308369.2	ECs0342	361390	362715	pyridine nucleotide-disulfide oxidoreductase
Escherichia coli O157:H7 str. Sakai	NP_308373.2	ECs0346	366472	367167	hypothetical protein
Escherichia coli O157:H7 str. Sakai	NP_308374.1	ECs0347	367122	367334	hypothetical protein
Escherichia coli O157:H7 str. Sakai	NP_308375.1	ECs0348	367662	368078	hypothetical protein
Escherichia coli O157:H7 str. Sakai	NP_308376.1	ECs0349	368260	368508	hypothetical protein
Escherichia coli O157:H7 str. Sakai	NP_308377.1	ECs0350	368426	369520	adhesin
Escherichia coli O157:H7 str. Sakai	NP_308378.1	ECs0351	369562	370323	hypothetical protein
Escherichia coli O157:H7 str. Sakai	NP_308379.1	ECs0352	370477	370848	hypothetical protein
Escherichia coli O157:H7 str. Sakai	NP_308380.1	ECs0353	371104	371271	hypothetical protein
Escherichia coli O157:H7 str. Sakai	NP_944504.1	ECs5376	372970	373221	hypothetical protein
Escherichia coli O157:H7 str. Sakai	NP_308709.1	ECs0682	756929	757516	hypothetical protein
Escherichia coli O157:H7 str. Sakai	NP_308710.1	ECs0683	758071	758778	hypothetical protein
Escherichia coli O157:H7 str. Sakai	NP_308711.1	ECs0684	758775	760202	hypothetical protein
Escherichia coli O157:H7 str. Sakai	NP_308712.1	ECs0685	760212	760766	hypothetical protein
Escherichia coli O157:H7 str. Sakai	NP_308713.1	ECs0686	760868	761575	tRNA ligase
Escherichia coli O157:H7 str. Sakai	NP_308828.1	ECs0801	892240	892458	excisionase
Escherichia coli O157:H7 str. Sakai	NP_308829.1	ECs0802	892498	892665	hypothetical protein
Escherichia coli O157:H7 str. Sakai	NP_308831.1	ECs0804	892980	893510	hypothetical protein
Escherichia coli O157:H7 str. Sakai	NP_308832.1	ECs0805	893721	893942	hypothetical protein
Escherichia coli O157:H7 str. Sakai	NP_308833.2	ECs0806	894041	894256	hypothetical protein
Escherichia coli O157:H7 str. Sakai	NP_308834.1	ECs0807	894333	894524	hypothetical protein
Escherichia coli O157:H7 str. Sakai	NP_308835.1	ECs0808	894497	894679	hypothetical protein
Escherichia coli O157:H7 str. Sakai	NP_308836.1	ECs0809	894676	895356	exonuclease
Escherichia coli O157:H7 str. Sakai	NP_944511.1	ECs5398	895353	895997	hypothetical protein
Escherichia coli O157:H7 str. Sakai	NP_308837.1	ECs0810	896054	896236	protein NinE
Escherichia coli O157:H7 str. Sakai	NP_308838.1	ECs0811	896233	896403	protein NinF
Escherichia coli O157:H7 str. Sakai	NP_308839.1	ECs0812	896393	897016	protein NinG
Escherichia coli O157:H7 str. Sakai	NP_308840.1	ECs0813	897013	897678	serine/threonin protein phosphatase
Escherichia coli O157:H7 str. Sakai	NP_308841.1	ECs0814	897890	898849	outer membrane protein
Escherichia coli O157:H7 str. Sakai	NP_308842.1	ECs0815	899324	900013	anti-termination protein
Escherichia coli O157:H7 str. Sakai	NP_308843.2	ECs0816	900224	900940	hypothetical protein
Escherichia coli O157:H7 str. Sakai	NP_308845.1	ECs0818	901806	902021	holin
Escherichia coli O157:H7 str. Sakai	NP_308846.1	ECs0819	902021	902518	endolysin
Escherichia coli O157:H7 str. Sakai	NP_308847.1	ECs0820	902515	902982	endopeptidase
Escherichia coli O157:H7 str. Sakai	NP_308849.1	ECs0822	902970	903122	hypothetical protein
Escherichia coli O157:H7 str. Sakai	NP_308850.1	ECs0823	903529	903807	hypothetical protein
Escherichia coli O157:H7 str. Sakai	NP_308851.1	ECs0824	903797	904288	hypothetical protein
Escherichia coli O157:H7 str. Sakai	NP_308871.1	ECs0844	922857	924173	tail fiber protein
Escherichia coli O157:H7 str. Sakai	NP_308872.1	ECs0845	924136	924444	hypothetical protein
Escherichia coli O157:H7 str. Sakai	NP_308873.1	ECs0846	924621	925601	hypothetical protein
Escherichia coli O157:H7 str. Sakai	NP_308874.1	ECs0847	925662	926654	hypothetical protein
Escherichia coli O157:H7 str. Sakai	NP_308875.1	ECs0848	927482	928363	hypothetical protein
Escherichia coli O157:H7 str. Sakai	NP_308871.1	ECs0844	922857	924173	tail fiber protein
Escherichia coli O157:H7 str. Sakai	NP_308872.1	ECs0845	924136	924444	hypothetical protein
Escherichia coli O157:H7 str. Sakai	NP_308873.1	ECs0846	924621	925601	hypothetical protein
Escherichia coli O157:H7 str. Sakai	NP_308874.1	ECs0847	925662	926654	hypothetical protein
Escherichia coli O157:H7 str. Sakai	NP_308875.1	ECs0848	927482	928363	hypothetical protein
Escherichia coli O157:H7 str. Sakai	NP_308876.1	ECs0849	928398	928532	hypothetical protein
Escherichia coli O157:H7 str. Sakai	NP_308877.1	ECs0850	928594	929292	hypothetical protein
Escherichia coli O157:H7 str. Sakai	NP_309048.1	ECs1021	1127331	1127879	fimbrial-like protein
Escherichia coli O157:H7 str. Sakai	NP_309049.1	ECs1022	1127962	1128663	chaperone
Escherichia coli O157:H7 str. Sakai	NP_309052.1	ECs1025	1131278	1132258	FimH-like protein
Escherichia coli O157:H7 str. Sakai	NP_309053.1	ECs1026	1132706	1132903	hypothetical protein
Escherichia coli O157:H7 str. Sakai	NP_309054.1	ECs1027	1132863	1133426	fimbrial-like protein
Escherichia coli O157:H7 str. Sakai	NP_309055.1	ECs1028	1133392	1133961	hypothetical protein
Escherichia coli O157:H7 str. Sakai	NP_309085.1	ECs1058	1165169	1165360	hypothetical protein
Escherichia coli O157:H7 str. Sakai	NP_309086.1	ECs1059	1165357	1165545	cell division inhibition protein
Escherichia coli O157:H7 str. Sakai	NP_309087.1	ECs1060	1165812	1166117	hypothetical protein
Escherichia coli O157:H7 str. Sakai	NP_309088.1	ECs1061	1166119	1166304	hypothetical protein
Escherichia coli O157:H7 str. Sakai	NP_309090.1	ECs1063	1166491	1166880	hypothetical protein
Escherichia coli O157:H7 str. Sakai	NP_309092.1	ECs1065	1167022	1167177	hypothetical protein
Escherichia coli O157:H7 str. Sakai	NP_309094.1	ECs1067	1167455	1167742	hypothetical protein
Escherichia coli O157:H7 str. Sakai	NP_309095.1	ECs1068	1167742	1167933	hypothetical protein
Escherichia coli O157:H7 str. Sakai	NP_309096.2	ECs1069	1167961	1168362	regulatory protein
Escherichia coli O157:H7 str. Sakai	NP_309097.1	ECs1070	1168471	1168743	hypothetical protein
Escherichia coli O157:H7 str. Sakai	NP_309098.1	ECs1071	1168727	1169152	hypothetical protein
Escherichia coli O157:H7 str. Sakai	NP_309099.1	ECs1072	1169359	1169814	hypothetical protein
Escherichia coli O157:H7 str. Sakai	NP_309090.1	ECs1063	1166491	1166880	hypothetical protein
Escherichia coli O157:H7 str. Sakai	NP_309092.1	ECs1065	1167022	1167177	hypothetical protein
Escherichia coli O157:H7 str. Sakai	NP_309094.1	ECs1067	1167455	1167742	hypothetical protein
Escherichia coli O157:H7 str. Sakai	NP_309095.1	ECs1068	1167742	1167933	hypothetical protein
Escherichia coli O157:H7 str. Sakai	NP_309096.2	ECs1069	1167961	1168362	regulatory protein
Escherichia coli O157:H7 str. Sakai	NP_309097.1	ECs1070	1168471	1168743	hypothetical protein
Escherichia coli O157:H7 str. Sakai	NP_309098.1	ECs1071	1168727	1169152	hypothetical protein
Escherichia coli O157:H7 str. Sakai	NP_309099.1	ECs1072	1169359	1169814	hypothetical protein
Escherichia coli O157:H7 str. Sakai	NP_309100.1	ECs1073	1169893	1170984	hypothetical protein
Escherichia coli O157:H7 str. Sakai	NP_309110.1	ECs1083	1176353	1176724	crossover junction endodeoxyribonuclease
Escherichia coli O157:H7 str. Sakai	NP_309111.1	ECs1084	1176714	1177085	anti-termination protein
Escherichia coli O157:H7 str. Sakai	NP_309112.1	ECs1085	1177237	1178055	hypothetical protein
Escherichia coli O157:H7 str. Sakai	NP_309114.1	ECs1087	1178802	1179389	transcriptional regulator
Escherichia coli O157:H7 str. Sakai	NP_309115.1	ECs1088	1180157	1182007	hypothetical protein
Escherichia coli O157:H7 str. Sakai	NP_309116.1	ECs1089	1182183	1182509	transposase
Escherichia coli O157:H7 str. Sakai	NP_309117.1	ECs1090	1182506	1183159	transposase
Escherichia coli O157:H7 str. Sakai	NP_309115.1	ECs1088	1180157	1182007	hypothetical protein
Escherichia coli O157:H7 str. Sakai	NP_309116.1	ECs1089	1182183	1182509	transposase
Escherichia coli O157:H7 str. Sakai	NP_309117.1	ECs1090	1182506	1183159	transposase
Escherichia coli O157:H7 str. Sakai	NP_309119.1	ECs1093	1184144	1184611	endopeptidase
Escherichia coli O157:H7 str. Sakai	NP_309121.1	ECs1094	1184613	1184726	hypothetical protein
Escherichia coli O157:H7 str. Sakai	NP_309123.1	ECs1096	1184947	1185480	endolysin
Escherichia coli O157:H7 str. Sakai	NP_309124.1	ECs1098	1185513	1185707	hypothetical protein
Escherichia coli O157:H7 str. Sakai	NP_309125.1	ECs1097	1185676	1185912	hypothetical protein
Escherichia coli O157:H7 str. Sakai	NP_309126.1	ECs1099	1185861	1186205	hypothetical protein
Escherichia coli O157:H7 str. Sakai	NP_309127.1	ECs1100	1186168	1186374	holin
Escherichia coli O157:H7 str. Sakai	NP_309128.1	ECs1101	1187125	1187400	hypothetical protein
Escherichia coli O157:H7 str. Sakai	NP_309129.1	ECs1102	1187476	1187856	hypothetical protein
Escherichia coli O157:H7 str. Sakai	NP_309130.1	ECs1103	1187853	1188200	hypothetical protein
Escherichia coli O157:H7 str. Sakai	NP_309133.1	ECs1106	1190052	1191980	terminase large subunit
Escherichia coli O157:H7 str. Sakai	NP_944588.1	ECs5406	1191964	1192170	hypothetical protein
Escherichia coli O157:H7 str. Sakai	NP_309134.1	ECs1107	1192167	1193759	portal protein
Escherichia coli O157:H7 str. Sakai	NP_309135.1	ECs1108	1193749	1195254	head-tail preconnector protein
Escherichia coli O157:H7 str. Sakai	NP_309136.1	ECs1109	1195291	1195638	head decoration protein
Escherichia coli O157:H7 str. Sakai	NP_309137.1	ECs1110	1195696	1195962	major head protein
Escherichia coli O157:H7 str. Sakai	NP_309138.1	ECs1111	1196079	1196684	hypothetical protein
Escherichia coli O157:H7 str. Sakai	NP_309139.2	ECs1112	1196698	1197129	minor tail protein
Escherichia coli O157:H7 str. Sakai	NP_309199.1	ECs1172	1251496	1251687	hypothetical protein
Escherichia coli O157:H7 str. Sakai	NP_309200.1	ECs1173	1251660	1251842	hypothetical protein
Escherichia coli O157:H7 str. Sakai	NP_309201.1	ECs1174	1251839	1252519	exonuclease
Escherichia coli O157:H7 str. Sakai	NP_309202.1	ECs1175	1252516	1253301	recombination protein Bet
Escherichia coli O157:H7 str. Sakai	NP_309203.1	ECs1176	1253307	1253723	hypothetical protein
Escherichia coli O157:H7 str. Sakai	NP_309204.1	ECs1177	1253678	1253947	Kil protein
Escherichia coli O157:H7 str. Sakai	NP_309205.1	ECs1178	1253790	1253954	regulatory protein cIII
Escherichia coli O157:H7 str. Sakai	NP_309206.1	ECs1179	1254027	1254395	hypothetical protein
Escherichia coli O157:H7 str. Sakai	NP_309207.1	ECs1180	1254578	1254829	hypothetical protein
Escherichia coli O157:H7 str. Sakai	NP_309208.1	ECs1181	1254888	1255160	hypothetical protein
Escherichia coli O157:H7 str. Sakai	NP_309209.1	ECs1182	1255138	1255320	hypothetical protein
Escherichia coli O157:H7 str. Sakai	NP_309210.1	ECs1183	1255617	1255778	hypothetical protein
Escherichia coli O157:H7 str. Sakai	NP_309211.1	ECs1184	1255889	1256410	hypothetical protein
Escherichia coli O157:H7 str. Sakai	NP_309212.1	ECs1185	1256912	1257565	cI repressor protein
Escherichia coli O157:H7 str. Sakai	NP_309213.1	ECs1186	1257683	1257898	CRO
Escherichia coli O157:H7 str. Sakai	NP_309214.1	ECs1187	1258040	1258336	hypothetical protein
Escherichia coli O157:H7 str. Sakai	NP_309215.1	ECs1188	1258369	1258515	hypothetical protein
Escherichia coli O157:H7 str. Sakai	NP_309216.1	ECs1189	1258508	1259407	replication protein O
Escherichia coli O157:H7 str. Sakai	NP_309217.1	ECs1190	1259382	1260833	replication protein P
Escherichia coli O157:H7 str. Sakai	NP_309218.1	ECs1191	1260833	1261102	hypothetical protein
Escherichia coli O157:H7 str. Sakai	NP_309219.1	ECs1192	1261173	1261451	hypothetical protein
Escherichia coli O157:H7 str. Sakai	NP_309220.1	ECs1193	1261584	1261799	hypothetical protein
Escherichia coli O157:H7 str. Sakai	NP_309221.1	ECs1194	1261810	1262046	hypothetical protein
Escherichia coli O157:H7 str. Sakai	NP_309222.1	ECs1195	1262003	1262449	hypothetical protein
Escherichia coli O157:H7 str. Sakai	NP_309223.1	ECs1196	1262446	1262973	DNA methylase
Escherichia coli O157:H7 str. Sakai	NP_309224.1	ECs1197	1262970	1263152	protein NinE
Escherichia coli O157:H7 str. Sakai	NP_309226.1	ECs1199	1263427	1264161	antirepressor protein
Escherichia coli O157:H7 str. Sakai	NP_309227.1	ECs1200	1264236	1264958	DNA-binding protein
Escherichia coli O157:H7 str. Sakai	NP_309228.1	ECs1201	1264958	1265563	protein NinG
Escherichia coli O157:H7 str. Sakai	NP_309229.1	ECs1202	1265560	1265754	hypothetical protein
Escherichia coli O157:H7 str. Sakai	NP_309230.1	ECs1203	1265747	1266181	antitermination protein Q
Escherichia coli O157:H7 str. Sakai	NP_309231.1	ECs1204	1266430	1266582	hypothetical protein
Escherichia coli O157:H7 str. Sakai	NP_309232.1	ECs1205	1266965	1267924	Shiga toxin 2 subunit A
Escherichia coli O157:H7 str. Sakai	NP_309233.1	ECs1206	1267936	1268205	Shiga toxin 2 subunit B
Escherichia coli O157:H7 str. Sakai	NP_309228.1	ECs1201	1264958	1265563	protein NinG
Escherichia coli O157:H7 str. Sakai	NP_309229.1	ECs1202	1265560	1265754	hypothetical protein
Escherichia coli O157:H7 str. Sakai	NP_309230.1	ECs1203	1265747	1266181	antitermination protein Q
Escherichia coli O157:H7 str. Sakai	NP_309231.1	ECs1204	1266430	1266582	hypothetical protein
Escherichia coli O157:H7 str. Sakai	NP_309232.1	ECs1205	1266965	1267924	Shiga toxin 2 subunit A
Escherichia coli O157:H7 str. Sakai	NP_309233.1	ECs1206	1267936	1268205	Shiga toxin 2 subunit B
Escherichia coli O157:H7 str. Sakai	NP_309234.1	ECs1207	1268692	1270596	hypothetical protein
Escherichia coli O157:H7 str. Sakai	NP_309235.1	ECs1208	1270403	1271293	transposase
Escherichia coli O157:H7 str. Sakai	NP_309236.1	ECs1209	1271290	1271616	transposase
Escherichia coli O157:H7 str. Sakai	NP_309237.1	ECs1210	1272078	1272257	hypothetical protein
Escherichia coli O157:H7 str. Sakai	NP_309238.2	ECs1211	1272298	1272570	hypothetical protein
Escherichia coli O157:H7 str. Sakai	NP_309239.1	ECs1212	1272647	1272862	holin
Escherichia coli O157:H7 str. Sakai	NP_309240.1	ECs1213	1272867	1273400	endolysin
Escherichia coli O157:H7 str. Sakai	NP_309247.1	ECs1220	1276379	1278085	terminase large subunit
Escherichia coli O157:H7 str. Sakai	NP_309248.1	ECs1221	1278085	1280229	portal protein
Escherichia coli O157:H7 str. Sakai	NP_309249.1	ECs1222	1280387	1281394	hypothetical protein
Escherichia coli O157:H7 str. Sakai	NP_309250.1	ECs1223	1281418	1282632	hypothetical protein
Escherichia coli O157:H7 str. Sakai	NP_309251.1	ECs1224	1282688	1283077	hypothetical protein
Escherichia coli O157:H7 str. Sakai	NP_309252.1	ECs1225	1283127	1283588	hypothetical protein
Escherichia coli O157:H7 str. Sakai	NP_309269.1	ECs1242	1295881	1304262	hypothetical protein
Escherichia coli O157:H7 str. Sakai	NP_309270.1	ECs1243	1304548	1304733	hypothetical protein
Escherichia coli O157:H7 str. Sakai	NP_309295.1	ECs1268	1329472	1330797	N-glycosyltransferase
Escherichia coli O157:H7 str. Sakai	NP_309296.1	ECs1269	1330790	1332808	outer membrane N-deacetylase
Escherichia coli O157:H7 str. Sakai	NP_309297.1	ECs1270	1332817	1335240	outer membrane protein PgaA
Escherichia coli O157:H7 str. Sakai	NP_309298.1	ECs1271	1335827	1337185	hypothetical protein
Escherichia coli O157:H7 str. Sakai	NP_309299.1	ECs1272	1337361	1338893	rtn-like protein
Escherichia coli O157:H7 str. Sakai	NP_309300.1	ECs1273	1338995	1339486	FidL-like protein
Escherichia coli O157:H7 str. Sakai	NP_309301.1	ECs1274	1339491	1340303	transcriptional regulator
Escherichia coli O157:H7 str. Sakai	NP_309302.2	ECs1275	1340991	1341773	oxidoreductase
Escherichia coli O157:H7 str. Sakai	NP_309303.1	ECs1276	1341919	1342548	chaperone protein
Escherichia coli O157:H7 str. Sakai	NP_309304.1	ECs1277	1342605	1343939	outer membrane protein
Escherichia coli O157:H7 str. Sakai	NP_309324.1	ECs1297	1368957	1369280	hypothetical protein
Escherichia coli O157:H7 str. Sakai	NP_309325.1	ECs1298	1369277	1370263	hypothetical protein
Escherichia coli O157:H7 str. Sakai	NP_309326.1	ECs1299	1370630	1371832	integrase
Escherichia coli O157:H7 str. Sakai	NP_309327.1	ECs1300	1372019	1373836	hypothetical protein
Escherichia coli O157:H7 str. Sakai	NP_309328.1	ECs1301	1374332	1374769	transposase
Escherichia coli O157:H7 str. Sakai	NP_309329.1	ECs1302	1374948	1375244	regulatory protein
Escherichia coli O157:H7 str. Sakai	NP_944515.1	ECs5412	1375471	1375668	hypothetical protein
Escherichia coli O157:H7 str. Sakai	NP_309330.1	ECs1303	1375887	1377272	hypothetical protein
Escherichia coli O157:H7 str. Sakai	NP_309331.1	ECs1304	1378093	1378656	hypothetical protein
Escherichia coli O157:H7 str. Sakai	NP_309332.1	ECs1305	1378811	1381171	hypothetical protein
Escherichia coli O157:H7 str. Sakai	NP_309327.1	ECs1300	1372019	1373836	hypothetical protein
Escherichia coli O157:H7 str. Sakai	NP_309328.1	ECs1301	1374332	1374769	transposase
Escherichia coli O157:H7 str. Sakai	NP_309329.1	ECs1302	1374948	1375244	regulatory protein
Escherichia coli O157:H7 str. Sakai	NP_944515.1	ECs5412	1375471	1375668	hypothetical protein
Escherichia coli O157:H7 str. Sakai	NP_309330.1	ECs1303	1375887	1377272	hypothetical protein
Escherichia coli O157:H7 str. Sakai	NP_309331.1	ECs1304	1378093	1378656	hypothetical protein
Escherichia coli O157:H7 str. Sakai	NP_309332.1	ECs1305	1378811	1381171	hypothetical protein
Escherichia coli O157:H7 str. Sakai	NP_309334.1	ECs1307	1381928	1383466	hypothetical protein
Escherichia coli O157:H7 str. Sakai	NP_309335.1	ECs1308	1383516	1383863	hypothetical protein
Escherichia coli O157:H7 str. Sakai	NP_309336.1	ECs1309	1383860	1384261	hypothetical protein
Escherichia coli O157:H7 str. Sakai	NP_309338.1	ECs1311	1384767	1385585	transposase
Escherichia coli O157:H7 str. Sakai	NP_309339.1	ECs1312	1385491	1386237	complement resistance protein
Escherichia coli O157:H7 str. Sakai	NP_309342.1	ECs1315	1386926	1387126	hypothetical protein
Escherichia coli O157:H7 str. Sakai	NP_309343.1	ECs1316	1387536	1387895	diacylglycerol kinase
Escherichia coli O157:H7 str. Sakai	NP_309344.1	ECs1317	1387988	1389274	outer membrane protein
Escherichia coli O157:H7 str. Sakai	NP_309346.1	ECs1319	1389832	1390107	hypothetical protein
Escherichia coli O157:H7 str. Sakai	NP_309347.1	ECs1320	1390159	1390362	hypothetical protein
Escherichia coli O157:H7 str. Sakai	NP_309348.1	ECs1321	1390443	1391186	hypothetical protein
Escherichia coli O157:H7 str. Sakai	NP_309349.1	ECs1322	1391277	1391579	urease subunit gamma
Escherichia coli O157:H7 str. Sakai	NP_309350.1	ECs1323	1391588	1391908	urease subunit beta
Escherichia coli O157:H7 str. Sakai	NP_309351.1	ECs1324	1391898	1393604	urease subunit alpha
Escherichia coli O157:H7 str. Sakai	NP_309327.1	ECs1300	1372019	1373836	hypothetical protein
Escherichia coli O157:H7 str. Sakai	NP_309328.1	ECs1301	1374332	1374769	transposase
Escherichia coli O157:H7 str. Sakai	NP_309329.1	ECs1302	1374948	1375244	regulatory protein
Escherichia coli O157:H7 str. Sakai	NP_944515.1	ECs5412	1375471	1375668	hypothetical protein
Escherichia coli O157:H7 str. Sakai	NP_309330.1	ECs1303	1375887	1377272	hypothetical protein
Escherichia coli O157:H7 str. Sakai	NP_309335.1	ECs1308	1383516	1383863	hypothetical protein
Escherichia coli O157:H7 str. Sakai	NP_309336.1	ECs1309	1383860	1384261	hypothetical protein
Escherichia coli O157:H7 str. Sakai	NP_309338.1	ECs1311	1384767	1385585	transposase
Escherichia coli O157:H7 str. Sakai	NP_309339.1	ECs1312	1385491	1386237	complement resistance protein
Escherichia coli O157:H7 str. Sakai	NP_309342.1	ECs1315	1386926	1387126	hypothetical protein
Escherichia coli O157:H7 str. Sakai	NP_309343.1	ECs1316	1387536	1387895	diacylglycerol kinase
Escherichia coli O157:H7 str. Sakai	NP_309344.1	ECs1317	1387988	1389274	outer membrane protein
Escherichia coli O157:H7 str. Sakai	NP_309346.1	ECs1319	1389832	1390107	hypothetical protein
Escherichia coli O157:H7 str. Sakai	NP_309347.1	ECs1320	1390159	1390362	hypothetical protein
Escherichia coli O157:H7 str. Sakai	NP_309339.1	ECs1312	1385491	1386237	complement resistance protein
Escherichia coli O157:H7 str. Sakai	NP_309342.1	ECs1315	1386926	1387126	hypothetical protein
Escherichia coli O157:H7 str. Sakai	NP_309343.1	ECs1316	1387536	1387895	diacylglycerol kinase
Escherichia coli O157:H7 str. Sakai	NP_309344.1	ECs1317	1387988	1389274	outer membrane protein
Escherichia coli O157:H7 str. Sakai	NP_309346.1	ECs1319	1389832	1390107	hypothetical protein
Escherichia coli O157:H7 str. Sakai	NP_309347.1	ECs1320	1390159	1390362	hypothetical protein
Escherichia coli O157:H7 str. Sakai	NP_309348.1	ECs1321	1390443	1391186	hypothetical protein
Escherichia coli O157:H7 str. Sakai	NP_309355.1	ECs1328	1395638	1395979	hypothetical protein
Escherichia coli O157:H7 str. Sakai	NP_944516.1	ECs5413	1397159	1397299	hypothetical protein
Escherichia coli O157:H7 str. Sakai	NP_309361.1	ECs1334	1399045	1399200	hypothetical protein
Escherichia coli O157:H7 str. Sakai	NP_309362.1	ECs1335	1399917	1400678	hypothetical protein
Escherichia coli O157:H7 str. Sakai	NP_309363.1	ECs1336	1400375	1400974	hypothetical protein
Escherichia coli O157:H7 str. Sakai	NP_309364.1	ECs1337	1401180	1401605	hypothetical protein
Escherichia coli O157:H7 str. Sakai	NP_309365.1	ECs1338	1401602	1401952	hypothetical protein
Escherichia coli O157:H7 str. Sakai	NP_309366.1	ECs1339	1401983	1403596	hypothetical protein
Escherichia coli O157:H7 str. Sakai	NP_309374.1	ECs1347	1408853	1409233	hypothetical protein
Escherichia coli O157:H7 str. Sakai	NP_309375.1	ECs1348	1409199	1409972	hypothetical protein
Escherichia coli O157:H7 str. Sakai	NP_309376.1	ECs1349	1409965	1411107	hypothetical protein
Escherichia coli O157:H7 str. Sakai	NP_309377.1	ECs1350	1411117	1412175	hypothetical protein
Escherichia coli O157:H7 str. Sakai	NP_309378.1	ECs1351	1412498	1413079	protein TerZ
Escherichia coli O157:H7 str. Sakai	NP_309379.1	ECs1352	1413211	1414236	protein TerA
Escherichia coli O157:H7 str. Sakai	NP_309381.1	ECs1354	1414737	1415777	protein TerC
Escherichia coli O157:H7 str. Sakai	NP_309382.1	ECs1355	1415826	1416404	protein TerD
Escherichia coli O157:H7 str. Sakai	NP_309383.1	ECs1356	1416473	1417048	protein TerE
Escherichia coli O157:H7 str. Sakai	NP_309384.1	ECs1357	1417073	1417276	hypothetical protein
Escherichia coli O157:H7 str. Sakai	NP_309386.1	ECs1359	1417912	1418136	hypothetical protein
Escherichia coli O157:H7 str. Sakai	NP_309387.1	ECs1360	1418370	1420460	bifunctional enterobactin receptor/adhesin protein
Escherichia coli O157:H7 str. Sakai	NP_309389.1	ECs1362	1421859	1422131	hypothetical protein
Escherichia coli O157:H7 str. Sakai	NP_309391.1	ECs1364	1423880	1424074	hypothetical protein
Escherichia coli O157:H7 str. Sakai	NP_309392.1	ECs1365	1424154	1424378	hypothetical protein
Escherichia coli O157:H7 str. Sakai	NP_309393.1	ECs1366	1424394	1424666	hypothetical protein
Escherichia coli O157:H7 str. Sakai	NP_309394.1	ECs1367	1424971	1425165	hypothetical protein
Escherichia coli O157:H7 str. Sakai	NP_944517.1	ECs5414	1425231	1425428	hypothetical protein
Escherichia coli O157:H7 str. Sakai	NP_309397.1	ECs1370	1426158	1427282	glucosyl-transferase
Escherichia coli O157:H7 str. Sakai	NP_309399.1	ECs1372	1427701	1428204	transposase
Escherichia coli O157:H7 str. Sakai	NP_309400.1	ECs1373	1428123	1428398	hypothetical protein
Escherichia coli O157:H7 str. Sakai	NP_309401.1	ECs1374	1428636	1429094	hypothetical protein
Escherichia coli O157:H7 str. Sakai	NP_309402.1	ECs1375	1429159	1429350	hypothetical protein
Escherichia coli O157:H7 str. Sakai	NP_309403.1	ECs1376	1429552	1430061	hypothetical protein
Escherichia coli O157:H7 str. Sakai	NP_309404.1	ECs1377	1430150	1430773	hypothetical protein
Escherichia coli O157:H7 str. Sakai	NP_309405.1	ECs1378	1430869	1431102	hypothetical protein
Escherichia coli O157:H7 str. Sakai	NP_309406.1	ECs1379	1431113	1431328	hypothetical protein
Escherichia coli O157:H7 str. Sakai	NP_944518.1	ECs5415	1431155	1431346	hypothetical protein
Escherichia coli O157:H7 str. Sakai	NP_309407.1	ECs1380	1431940	1432827	transposase
Escherichia coli O157:H7 str. Sakai	NP_309408.1	ECs1381	1432827	1433153	transposase
Escherichia coli O157:H7 str. Sakai	NP_309409.1	ECs1382	1433646	1434380	HecB-like protein
Escherichia coli O157:H7 str. Sakai	NP_309413.1	ECs1386	1437802	1439034	hypothetical protein
Escherichia coli O157:H7 str. Sakai	NP_309414.1	ECs1387	1439019	1439657	hypothetical protein
Escherichia coli O157:H7 str. Sakai	NP_309415.1	ECs1388	1439736	1440005	transcriptional regulator
Escherichia coli O157:H7 str. Sakai	NP_309416.1	ECs1389	1440026	1440670	hypothetical protein
Escherichia coli O157:H7 str. Sakai	NP_309419.1	ECs1392	1441434	1441655	hypothetical protein
Escherichia coli O157:H7 str. Sakai	NP_309420.1	ECs1393	1441670	1442095	hypothetical protein
Escherichia coli O157:H7 str. Sakai	NP_309421.1	ECs1394	1442395	1442577	hypothetical protein
Escherichia coli O157:H7 str. Sakai	NP_309422.1	ECs1395	1442906	1443778	hypothetical protein
Escherichia coli O157:H7 str. Sakai	NP_309423.1	ECs1396	1444150	1446999	AidA-I
Escherichia coli O157:H7 str. Sakai	NP_309424.1	ECs1397	1447110	1449494	hypothetical protein
Escherichia coli O157:H7 str. Sakai	NP_309425.1	ECs1398	1449491	1450396	hypothetical protein
Escherichia coli O157:H7 str. Sakai	NP_309426.1	ECs1399	1450393	1451463	hypothetical protein
Escherichia coli O157:H7 str. Sakai	NP_309427.1	ECs1400	1451568	1451732	hypothetical protein
Escherichia coli O157:H7 str. Sakai	NP_309428.1	ECs1401	1451803	1452621	hypothetical protein
Escherichia coli O157:H7 str. Sakai	NP_309429.1	ECs1402	1452712	1453197	hypothetical protein
Escherichia coli O157:H7 str. Sakai	NP_309430.1	ECs1403	1453213	1453689	DNA repair protein
Escherichia coli O157:H7 str. Sakai	NP_309431.1	ECs1404	1453752	1453973	hypothetical protein
Escherichia coli O157:H7 str. Sakai	NP_309432.1	ECs1405	1454136	1454510	hypothetical protein
Escherichia coli O157:H7 str. Sakai	NP_309433.1	ECs1406	1454557	1454931	hypothetical protein
Escherichia coli O157:H7 str. Sakai	NP_309434.1	ECs1407	1454928	1455419	hypothetical protein
Escherichia coli O157:H7 str. Sakai	NP_309435.1	ECs1408	1455431	1455628	hypothetical protein
Escherichia coli O157:H7 str. Sakai	NP_309436.1	ECs1409	1455713	1456555	hypothetical protein
Escherichia coli O157:H7 str. Sakai	NP_309389.1	ECs1362	1421859	1422131	hypothetical protein
Escherichia coli O157:H7 str. Sakai	NP_309391.1	ECs1364	1423880	1424074	hypothetical protein
Escherichia coli O157:H7 str. Sakai	NP_309392.1	ECs1365	1424154	1424378	hypothetical protein
Escherichia coli O157:H7 str. Sakai	NP_309393.1	ECs1366	1424394	1424666	hypothetical protein
Escherichia coli O157:H7 str. Sakai	NP_309394.1	ECs1367	1424971	1425165	hypothetical protein
Escherichia coli O157:H7 str. Sakai	NP_944517.1	ECs5414	1425231	1425428	hypothetical protein
Escherichia coli O157:H7 str. Sakai	NP_309397.1	ECs1370	1426158	1427282	glucosyl-transferase
Escherichia coli O157:H7 str. Sakai	NP_309399.1	ECs1372	1427701	1428204	transposase
Escherichia coli O157:H7 str. Sakai	NP_309400.1	ECs1373	1428123	1428398	hypothetical protein
Escherichia coli O157:H7 str. Sakai	NP_309401.1	ECs1374	1428636	1429094	hypothetical protein
Escherichia coli O157:H7 str. Sakai	NP_309402.1	ECs1375	1429159	1429350	hypothetical protein
Escherichia coli O157:H7 str. Sakai	NP_309403.1	ECs1376	1429552	1430061	hypothetical protein
Escherichia coli O157:H7 str. Sakai	NP_309413.1	ECs1386	1437802	1439034	hypothetical protein
Escherichia coli O157:H7 str. Sakai	NP_309414.1	ECs1387	1439019	1439657	hypothetical protein
Escherichia coli O157:H7 str. Sakai	NP_309415.1	ECs1388	1439736	1440005	transcriptional regulator
Escherichia coli O157:H7 str. Sakai	NP_309415.1	ECs1388	1439736	1440005	transcriptional regulator
Escherichia coli O157:H7 str. Sakai	NP_309416.1	ECs1389	1440026	1440670	hypothetical protein
Escherichia coli O157:H7 str. Sakai	NP_309419.1	ECs1392	1441434	1441655	hypothetical protein
Escherichia coli O157:H7 str. Sakai	NP_309420.1	ECs1393	1441670	1442095	hypothetical protein
Escherichia coli O157:H7 str. Sakai	NP_309421.1	ECs1394	1442395	1442577	hypothetical protein
Escherichia coli O157:H7 str. Sakai	NP_309422.1	ECs1395	1442906	1443778	hypothetical protein
Escherichia coli O157:H7 str. Sakai	NP_309561.1	ECs1534	1559899	1560366	endopeptidase
Escherichia coli O157:H7 str. Sakai	NP_309563.1	ECs1536	1560390	1560614	hypothetical protein
Escherichia coli O157:H7 str. Sakai	NP_309564.1	ECs1537	1560611	1560829	hypothetical protein
Escherichia coli O157:H7 str. Sakai	NP_309565.1	ECs1538	1560971	1561111	hypothetical protein
Escherichia coli O157:H7 str. Sakai	NP_309566.1	ECs1539	1561241	1561426	hypothetical protein
Escherichia coli O157:H7 str. Sakai	NP_309567.1	ECs1540	1561468	1561833	Dnase
Escherichia coli O157:H7 str. Sakai	NP_944519.1	ECs5417	1561486	1561731	hypothetical protein
Escherichia coli O157:H7 str. Sakai	NP_309568.1	ECs1541	1562123	1562686	terminase small subunit
Escherichia coli O157:H7 str. Sakai	NP_309569.1	ECs1542	1562683	1564344	large terminase subunit
Escherichia coli O157:H7 str. Sakai	NP_309570.1	ECs1543	1564408	1566345	major head protein/prohead proteinase
Escherichia coli O157:H7 str. Sakai	NP_944520.1	ECs5418	1566390	1566611	hypothetical protein
Escherichia coli O157:H7 str. Sakai	NP_309571.1	ECs1544	1566557	1569058	portal protein
Escherichia coli O157:H7 str. Sakai	NP_309572.1	ECs1545	1569138	1569464	hypothetical protein
Escherichia coli O157:H7 str. Sakai	NP_309573.1	ECs1546	1569474	1569824	head-tail adapotor
Escherichia coli O157:H7 str. Sakai	NP_309574.1	ECs1547	1569821	1570267	hypothetical protein
Escherichia coli O157:H7 str. Sakai	NP_309575.1	ECs1548	1570264	1570608	hypothetical protein
Escherichia coli O157:H7 str. Sakai	NP_309576.1	ECs1549	1570667	1571383	major tail subunit
Escherichia coli O157:H7 str. Sakai	NP_309577.1	ECs1550	1571389	1571763	tail assembly chaperone
Escherichia coli O157:H7 str. Sakai	NP_309578.1	ECs1551	1571787	1572068	phage tail protein
Escherichia coli O157:H7 str. Sakai	NP_309581.1	ECs1554	1575357	1575698	minor tail protein
Escherichia coli O157:H7 str. Sakai	NP_309582.1	ECs1555	1575698	1576396	minor tail protein
Escherichia coli O157:H7 str. Sakai	NP_309583.1	ECs1556	1576413	1576667	regulatory protein
Escherichia coli O157:H7 str. Sakai	NP_309584.1	ECs1557	1577190	1578068	antirepressor protein
Escherichia coli O157:H7 str. Sakai	NP_309585.1	ECs1558	1578122	1578859	tail assembly protein
Escherichia coli O157:H7 str. Sakai	NP_309563.1	ECs1536	1560390	1560614	hypothetical protein
Escherichia coli O157:H7 str. Sakai	NP_309564.1	ECs1537	1560611	1560829	hypothetical protein
Escherichia coli O157:H7 str. Sakai	NP_309565.1	ECs1538	1560971	1561111	hypothetical protein
Escherichia coli O157:H7 str. Sakai	NP_309566.1	ECs1539	1561241	1561426	hypothetical protein
Escherichia coli O157:H7 str. Sakai	NP_309567.1	ECs1540	1561468	1561833	Dnase
Escherichia coli O157:H7 str. Sakai	NP_944519.1	ECs5417	1561486	1561731	hypothetical protein
Escherichia coli O157:H7 str. Sakai	NP_309568.1	ECs1541	1562123	1562686	terminase small subunit
Escherichia coli O157:H7 str. Sakai	NP_309569.1	ECs1542	1562683	1564344	large terminase subunit
Escherichia coli O157:H7 str. Sakai	NP_309570.1	ECs1543	1564408	1566345	major head protein/prohead proteinase
Escherichia coli O157:H7 str. Sakai	NP_944520.1	ECs5418	1566390	1566611	hypothetical protein
Escherichia coli O157:H7 str. Sakai	NP_309571.1	ECs1544	1566557	1569058	portal protein
Escherichia coli O157:H7 str. Sakai	NP_309572.1	ECs1545	1569138	1569464	hypothetical protein
Escherichia coli O157:H7 str. Sakai	NP_309573.1	ECs1546	1569474	1569824	head-tail adapotor
Escherichia coli O157:H7 str. Sakai	NP_309574.1	ECs1547	1569821	1570267	hypothetical protein
Escherichia coli O157:H7 str. Sakai	NP_309575.1	ECs1548	1570264	1570608	hypothetical protein
Escherichia coli O157:H7 str. Sakai	NP_309576.1	ECs1549	1570667	1571383	major tail subunit
Escherichia coli O157:H7 str. Sakai	NP_309577.1	ECs1550	1571389	1571763	tail assembly chaperone
Escherichia coli O157:H7 str. Sakai	NP_309578.1	ECs1551	1571787	1572068	phage tail protein
Escherichia coli O157:H7 str. Sakai	NP_309581.1	ECs1554	1575357	1575698	minor tail protein
Escherichia coli O157:H7 str. Sakai	NP_309582.1	ECs1555	1575698	1576396	minor tail protein
Escherichia coli O157:H7 str. Sakai	NP_309583.1	ECs1556	1576413	1576667	regulatory protein
Escherichia coli O157:H7 str. Sakai	NP_309584.1	ECs1557	1577190	1578068	antirepressor protein
Escherichia coli O157:H7 str. Sakai	NP_309585.1	ECs1558	1578122	1578859	tail assembly protein
Escherichia coli O157:H7 str. Sakai	NP_309586.1	ECs1559	1578757	1579041	tail assembly protein
Escherichia coli O157:H7 str. Sakai	NP_309587.1	ECs1560	1579163	1581511	secreted effector protein
Escherichia coli O157:H7 str. Sakai	NP_309588.1	ECs1561	1582102	1585503	hypothetical protein
Escherichia coli O157:H7 str. Sakai	NP_309591.1	ECs1564	1586046	1586951	insertion element IS2 transposase InsD
Escherichia coli O157:H7 str. Sakai	NP_309592.1	ECs1565	1587113	1587274	transposase
Escherichia coli O157:H7 str. Sakai	NP_944521.1	ECs5419	1587285	1587584	hypothetical protein
Escherichia coli O157:H7 str. Sakai	NP_309594.1	ECs1567	1587812	1588087	hypothetical protein
Escherichia coli O157:H7 str. Sakai	NP_309595.1	ECs1568	1588148	1589509	hypothetical protein
Escherichia coli O157:H7 str. Sakai	NP_309581.1	ECs1554	1575357	1575698	minor tail protein
Escherichia coli O157:H7 str. Sakai	NP_309582.1	ECs1555	1575698	1576396	minor tail protein
Escherichia coli O157:H7 str. Sakai	NP_309583.1	ECs1556	1576413	1576667	regulatory protein
Escherichia coli O157:H7 str. Sakai	NP_309584.1	ECs1557	1577190	1578068	antirepressor protein
Escherichia coli O157:H7 str. Sakai	NP_309585.1	ECs1558	1578122	1578859	tail assembly protein
Escherichia coli O157:H7 str. Sakai	NP_309586.1	ECs1559	1578757	1579041	tail assembly protein
Escherichia coli O157:H7 str. Sakai	NP_309587.1	ECs1560	1579163	1581511	secreted effector protein
Escherichia coli O157:H7 str. Sakai	NP_309588.1	ECs1561	1582102	1585503	hypothetical protein
Escherichia coli O157:H7 str. Sakai	NP_309591.1	ECs1564	1586046	1586951	insertion element IS2 transposase InsD
Escherichia coli O157:H7 str. Sakai	NP_309592.1	ECs1565	1587113	1587274	transposase
Escherichia coli O157:H7 str. Sakai	NP_944521.1	ECs5419	1587285	1587584	hypothetical protein
Escherichia coli O157:H7 str. Sakai	NP_309594.1	ECs1567	1587812	1588087	hypothetical protein
Escherichia coli O157:H7 str. Sakai	NP_309595.1	ECs1568	1588148	1589509	hypothetical protein
Escherichia coli O157:H7 str. Sakai	NP_309596.1	ECs1569	1589630	1589842	hypothetical protein
Escherichia coli O157:H7 str. Sakai	NP_309587.1	ECs1560	1579163	1581511	secreted effector protein
Escherichia coli O157:H7 str. Sakai	NP_309588.1	ECs1561	1582102	1585503	hypothetical protein
Escherichia coli O157:H7 str. Sakai	NP_309601.1	ECs1574	1594751	1595980	integrase
Escherichia coli O157:H7 str. Sakai	NP_309603.1	ECs1576	1596591	1597334	hypothetical protein
Escherichia coli O157:H7 str. Sakai	NP_944522.1	ECs5420	1597034	1597165	hypothetical protein
Escherichia coli O157:H7 str. Sakai	NP_309604.1	ECs1577	1597360	1597557	Icd-like protein
Escherichia coli O157:H7 str. Sakai	NP_309605.1	ECs1578	1597550	1597735	hypothetical protein
Escherichia coli O157:H7 str. Sakai	NP_309606.1	ECs1579	1597735	1597926	hypothetical protein
Escherichia coli O157:H7 str. Sakai	NP_309607.1	ECs1580	1597916	1598158	hypothetical protein
Escherichia coli O157:H7 str. Sakai	NP_309608.1	ECs1581	1598164	1598463	hypothetical protein
Escherichia coli O157:H7 str. Sakai	NP_309612.1	ECs1585	1600591	1600935	hypothetical protein
Escherichia coli O157:H7 str. Sakai	NP_309613.1	ECs1586	1600965	1601216	hypothetical protein
Escherichia coli O157:H7 str. Sakai	NP_309614.1	ECs1587	1601213	1601623	single stranded DNA-binding protein
Escherichia coli O157:H7 str. Sakai	NP_309615.1	ECs1588	1601634	1601906	transcriptional activator
Escherichia coli O157:H7 str. Sakai	NP_309616.2	ECs1589	1601953	1602255	hypothetical protein
Escherichia coli O157:H7 str. Sakai	NP_309617.1	ECs1590	1602548	1603705	major head protein
Escherichia coli O157:H7 str. Sakai	NP_309618.2	ECs1591	1603745	1604317	prohead protease
Escherichia coli O157:H7 str. Sakai	NP_309619.1	ECs1592	1604319	1605530	head portal protein
Escherichia coli O157:H7 str. Sakai	NP_309620.1	ECs1593	1605527	1605865	head-tail adaptor
Escherichia coli O157:H7 str. Sakai	NP_309621.1	ECs1594	1605862	1606158	hypothetical protein
Escherichia coli O157:H7 str. Sakai	NP_309622.1	ECs1595	1606158	1606598	hypothetical protein
Escherichia coli O157:H7 str. Sakai	NP_309623.1	ECs1596	1606591	1606764	hypothetical protein
Escherichia coli O157:H7 str. Sakai	NP_309624.1	ECs1597	1606888	1607244	terminase small subunit
Escherichia coli O157:H7 str. Sakai	NP_309625.1	ECs1598	1607228	1608889	terminase large subunit
Escherichia coli O157:H7 str. Sakai	NP_309626.1	ECs1599	1608903	1609184	hypothetical protein
Escherichia coli O157:H7 str. Sakai	NP_309628.1	ECs1601	1610041	1611501	sensor protein PhoQ
Escherichia coli O157:H7 str. Sakai	NP_309603.1	ECs1576	1596591	1597334	hypothetical protein
Escherichia coli O157:H7 str. Sakai	NP_944522.1	ECs5420	1597034	1597165	hypothetical protein
Escherichia coli O157:H7 str. Sakai	NP_309604.1	ECs1577	1597360	1597557	Icd-like protein
Escherichia coli O157:H7 str. Sakai	NP_309605.1	ECs1578	1597550	1597735	hypothetical protein
Escherichia coli O157:H7 str. Sakai	NP_309606.1	ECs1579	1597735	1597926	hypothetical protein
Escherichia coli O157:H7 str. Sakai	NP_309607.1	ECs1580	1597916	1598158	hypothetical protein
Escherichia coli O157:H7 str. Sakai	NP_309608.1	ECs1581	1598164	1598463	hypothetical protein
Escherichia coli O157:H7 str. Sakai	NP_309612.1	ECs1585	1600591	1600935	hypothetical protein
Escherichia coli O157:H7 str. Sakai	NP_309613.1	ECs1586	1600965	1601216	hypothetical protein
Escherichia coli O157:H7 str. Sakai	NP_309614.1	ECs1587	1601213	1601623	single stranded DNA-binding protein
Escherichia coli O157:H7 str. Sakai	NP_309639.1	ECs1612	1620505	1621206	replication protein P
Escherichia coli O157:H7 str. Sakai	NP_309640.1	ECs1613	1621203	1621505	Ren protein
Escherichia coli O157:H7 str. Sakai	NP_309641.1	ECs1614	1621573	1621905	multidrug efflux protein
Escherichia coli O157:H7 str. Sakai	NP_309642.1	ECs1615	1622150	1623676	hypothetical protein
Escherichia coli O157:H7 str. Sakai	NP_309643.1	ECs1616	1624178	1624633	hypothetical protein
Escherichia coli O157:H7 str. Sakai	NP_309644.1	ECs1617	1624633	1624803	prophage protein NinE
Escherichia coli O157:H7 str. Sakai	NP_309645.1	ECs1618	1624796	1625086	hypothetical protein
Escherichia coli O157:H7 str. Sakai	NP_309646.1	ECs1619	1625083	1625445	endodeoxyribonuclease RUS
Escherichia coli O157:H7 str. Sakai	NP_944523.1	ECs5421	1625442	1625582	hypothetical protein
Escherichia coli O157:H7 str. Sakai	NP_309647.1	ECs1620	1625579	1626268	antitermination protein
Escherichia coli O157:H7 str. Sakai	NP_309648.1	ECs1621	1626578	1626895	holin
Escherichia coli O157:H7 str. Sakai	NP_309649.1	ECs1622	1626882	1627358	endolysin
Escherichia coli O157:H7 str. Sakai	NP_309650.1	ECs1623	1627355	1627816	endopeptidase
Escherichia coli O157:H7 str. Sakai	NP_309651.1	ECs1624	1627575	1627757	lipoprotein Rz1
Escherichia coli O157:H7 str. Sakai	NP_309652.1	ECs1625	1627848	1628141	Bor protein
Escherichia coli O157:H7 str. Sakai	NP_309653.1	ECs1626	1628433	1628885	hypothetical protein
Escherichia coli O157:H7 str. Sakai	NP_309654.1	ECs1627	1629129	1629335	hypothetical protein
Escherichia coli O157:H7 str. Sakai	NP_309655.1	ECs1628	1629500	1629694	hypothetical protein
Escherichia coli O157:H7 str. Sakai	NP_309656.1	ECs1629	1630083	1630628	terminase small subunit
Escherichia coli O157:H7 str. Sakai	NP_309657.1	ECs1630	1630603	1632528	terminase large subunit
Escherichia coli O157:H7 str. Sakai	NP_309641.1	ECs1614	1621573	1621905	multidrug efflux protein
Escherichia coli O157:H7 str. Sakai	NP_309642.1	ECs1615	1622150	1623676	hypothetical protein
Escherichia coli O157:H7 str. Sakai	NP_309643.1	ECs1616	1624178	1624633	hypothetical protein
Escherichia coli O157:H7 str. Sakai	NP_309644.1	ECs1617	1624633	1624803	prophage protein NinE
Escherichia coli O157:H7 str. Sakai	NP_309645.1	ECs1618	1624796	1625086	hypothetical protein
Escherichia coli O157:H7 str. Sakai	NP_309646.1	ECs1619	1625083	1625445	endodeoxyribonuclease RUS
Escherichia coli O157:H7 str. Sakai	NP_944523.1	ECs5421	1625442	1625582	hypothetical protein
Escherichia coli O157:H7 str. Sakai	NP_309647.1	ECs1620	1625579	1626268	antitermination protein
Escherichia coli O157:H7 str. Sakai	NP_309648.1	ECs1621	1626578	1626895	holin
Escherichia coli O157:H7 str. Sakai	NP_309649.1	ECs1622	1626882	1627358	endolysin
Escherichia coli O157:H7 str. Sakai	NP_309650.1	ECs1623	1627355	1627816	endopeptidase
Escherichia coli O157:H7 str. Sakai	NP_309651.1	ECs1624	1627575	1627757	lipoprotein Rz1
Escherichia coli O157:H7 str. Sakai	NP_309652.1	ECs1625	1627848	1628141	Bor protein
Escherichia coli O157:H7 str. Sakai	NP_309678.1	ECs1651	1652430	1653011	tail fiber assembly protein
Escherichia coli O157:H7 str. Sakai	NP_309679.1	ECs1652	1653131	1654021	catalase
Escherichia coli O157:H7 str. Sakai	NP_309680.1	ECs1653	1654040	1654546	hypothetical protein
Escherichia coli O157:H7 str. Sakai	NP_309681.1	ECs1654	1654583	1655083	hypothetical protein
Escherichia coli O157:H7 str. Sakai	NP_309682.1	ECs1655	1655162	1655344	hypothetical protein
Escherichia coli O157:H7 str. Sakai	NP_309683.1	ECs1656	1655842	1656273	hypothetical protein
Escherichia coli O157:H7 str. Sakai	NP_309684.1	ECs1657	1656567	1656815	hypothetical protein
Escherichia coli O157:H7 str. Sakai	NP_309685.1	ECs1658	1656891	1657271	hypothetical protein
Escherichia coli O157:H7 str. Sakai	NP_309686.1	ECs1659	1657268	1657615	hypothetical protein
Escherichia coli O157:H7 str. Sakai	NP_309687.1	ECs1660	1657665	1659203	hypothetical protein
Escherichia coli O157:H7 str. Sakai	NP_309689.1	ECs1662	1659506	1660990	hypothetical protein
Escherichia coli O157:H7 str. Sakai	NP_309690.1	ECs1663	1661177	1662130	outer membrane protease
Escherichia coli O157:H7 str. Sakai	NP_309691.1	ECs1664	1662629	1663213	hypothetical protein
Escherichia coli O157:H7 str. Sakai	NP_309787.1	ECs1760	1761534	1761725	hypothetical protein
Escherichia coli O157:H7 str. Sakai	NP_309788.1	ECs1761	1761722	1761910	DicB
Escherichia coli O157:H7 str. Sakai	NP_309789.1	ECs1762	1762384	1762617	hypothetical protein
Escherichia coli O157:H7 str. Sakai	NP_309790.1	ECs1763	1762595	1763002	hypothetical protein
Escherichia coli O157:H7 str. Sakai	NP_309791.1	ECs1764	1763025	1763243	hypothetical protein
Escherichia coli O157:H7 str. Sakai	NP_944527.1	ECs5428	1763316	1763615	hypothetical protein
Escherichia coli O157:H7 str. Sakai	NP_309792.1	ECs1765	1763879	1764286	transcriptional repressor DicA
Escherichia coli O157:H7 str. Sakai	NP_309793.1	ECs1766	1764363	1764590	DNA-binding transcriptional regulator DicC
Escherichia coli O157:H7 str. Sakai	NP_309794.1	ECs1767	1764574	1765125	hypothetical protein
Escherichia coli O157:H7 str. Sakai	NP_309795.1	ECs1768	1765097	1766137	hypothetical protein
Escherichia coli O157:H7 str. Sakai	NP_309796.1	ECs1769	1765926	1766591	phage replication protein
Escherichia coli O157:H7 str. Sakai	NP_309799.1	ECs1772	1768219	1768977	colonization factor
Escherichia coli O157:H7 str. Sakai	NP_309800.1	ECs1773	1769256	1769468	prophage maintenance protein
Escherichia coli O157:H7 str. Sakai	NP_309801.1	ECs1774	1769689	1769946	hypothetical protein
Escherichia coli O157:H7 str. Sakai	NP_309802.1	ECs1775	1770016	1770294	hypothetical protein
Escherichia coli O157:H7 str. Sakai	NP_309794.1	ECs1767	1764574	1765125	hypothetical protein
Escherichia coli O157:H7 str. Sakai	NP_309795.1	ECs1768	1765097	1766137	hypothetical protein
Escherichia coli O157:H7 str. Sakai	NP_309796.1	ECs1769	1765926	1766591	phage replication protein
Escherichia coli O157:H7 str. Sakai	NP_309799.1	ECs1772	1768219	1768977	colonization factor
Escherichia coli O157:H7 str. Sakai	NP_309800.1	ECs1773	1769256	1769468	prophage maintenance protein
Escherichia coli O157:H7 str. Sakai	NP_309805.1	ECs1778	1771723	1772253	hypothetical protein
Escherichia coli O157:H7 str. Sakai	NP_309806.1	ECs1779	1772372	1772692	lipoprotein
Escherichia coli O157:H7 str. Sakai	NP_309807.1	ECs1780	1772843	1773901	DNA methylase
Escherichia coli O157:H7 str. Sakai	NP_309808.1	ECs1781	1774698	1776551	hypothetical protein
Escherichia coli O157:H7 str. Sakai	NP_309809.1	ECs1782	1776701	1776916	holin
Escherichia coli O157:H7 str. Sakai	NP_309810.1	ECs1783	1776921	1777265	hypothetical protein
Escherichia coli O157:H7 str. Sakai	NP_309811.1	ECs1784	1777316	1777849	endolysin
Escherichia coli O157:H7 str. Sakai	NP_309812.1	ECs1785	1778120	1778689	antirepressor protein
Escherichia coli O157:H7 str. Sakai	NP_309813.1	ECs1786	1778843	1779310	endopeptidase
Escherichia coli O157:H7 str. Sakai	NP_309815.1	ECs1788	1779673	1779900	hypothetical protein
Escherichia coli O157:H7 str. Sakai	NP_309816.1	ECs1789	1779942	1780307	Dnase
Escherichia coli O157:H7 str. Sakai	NP_944528.1	ECs5431	1779960	1780205	hypothetical protein
Escherichia coli O157:H7 str. Sakai	NP_309818.1	ECs1791	1780597	1781160	terminase small subunit
Escherichia coli O157:H7 str. Sakai	NP_309819.1	ECs1792	1781157	1782818	terminase large subunit
Escherichia coli O157:H7 str. Sakai	NP_309820.1	ECs1793	1782882	1784819	major head protein/prohead protease
Escherichia coli O157:H7 str. Sakai	NP_309822.1	ECs1795	1785031	1787610	portal protein
Escherichia coli O157:H7 str. Sakai	NP_309823.1	ECs1796	1787613	1787939	hypothetical protein
Escherichia coli O157:H7 str. Sakai	NP_309824.1	ECs1797	1787949	1788299	head-tail adaptor
Escherichia coli O157:H7 str. Sakai	NP_309825.1	ECs1798	1788296	1788742	hypothetical protein
Escherichia coli O157:H7 str. Sakai	NP_309826.1	ECs1799	1788739	1789083	hypothetical protein
Escherichia coli O157:H7 str. Sakai	NP_309827.1	ECs1800	1789013	1789858	major tail subunit
Escherichia coli O157:H7 str. Sakai	NP_309828.1	ECs1801	1789864	1790238	tail assembly chaperone
Escherichia coli O157:H7 str. Sakai	NP_309829.1	ECs1802	1790262	1790543	hypothetical protein
Escherichia coli O157:H7 str. Sakai	NP_309830.1	ECs1803	1790596	1793676	tail length tape measure protein
Escherichia coli O157:H7 str. Sakai	NP_309831.1	ECs1804	1793669	1794010	minor tail protein
Escherichia coli O157:H7 str. Sakai	NP_309832.1	ECs1805	1794010	1794447	minor tail protein
Escherichia coli O157:H7 str. Sakai	NP_309833.1	ECs1806	1794635	1798111	host specificity protein
Escherichia coli O157:H7 str. Sakai	NP_309834.1	ECs1807	1798179	1798778	outer membrane protein
Escherichia coli O157:H7 str. Sakai	NP_309835.1	ECs1808	1798930	1800243	tail fiber protein
Escherichia coli O157:H7 str. Sakai	NP_309836.1	ECs1809	1800245	1800514	hypothetical protein
Escherichia coli O157:H7 str. Sakai	NP_309839.1	ECs1812	1801541	1802866	hypothetical protein
Escherichia coli O157:H7 str. Sakai	NP_309840.1	ECs1813	1803527	1804219	integrase
Escherichia coli O157:H7 str. Sakai	NP_309841.1	ECs1814	1804693	1805604	hypothetical protein
Escherichia coli O157:H7 str. Sakai	NP_309842.1	ECs1815	1805670	1806239	hypothetical protein
Escherichia coli O157:H7 str. Sakai	NP_309845.1	ECs1818	1807205	1808743	hypothetical protein
Escherichia coli O157:H7 str. Sakai	NP_309846.1	ECs1819	1808793	1809140	hypothetical protein
Escherichia coli O157:H7 str. Sakai	NP_309847.1	ECs1820	1809137	1809517	hypothetical protein
Escherichia coli O157:H7 str. Sakai	NP_309848.1	ECs1821	1809857	1810135	hypothetical protein
Escherichia coli O157:H7 str. Sakai	NP_309851.1	ECs1824	1810846	1811493	hypothetical protein
Escherichia coli O157:H7 str. Sakai	NP_309816.1	ECs1789	1779942	1780307	Dnase
Escherichia coli O157:H7 str. Sakai	NP_944528.1	ECs5431	1779960	1780205	hypothetical protein
Escherichia coli O157:H7 str. Sakai	NP_309818.1	ECs1791	1780597	1781160	terminase small subunit
Escherichia coli O157:H7 str. Sakai	NP_309819.1	ECs1792	1781157	1782818	terminase large subunit
Escherichia coli O157:H7 str. Sakai	NP_309820.1	ECs1793	1782882	1784819	major head protein/prohead protease
Escherichia coli O157:H7 str. Sakai	NP_309822.1	ECs1795	1785031	1787610	portal protein
Escherichia coli O157:H7 str. Sakai	NP_309823.1	ECs1796	1787613	1787939	hypothetical protein
Escherichia coli O157:H7 str. Sakai	NP_309824.1	ECs1797	1787949	1788299	head-tail adaptor
Escherichia coli O157:H7 str. Sakai	NP_309825.1	ECs1798	1788296	1788742	hypothetical protein
Escherichia coli O157:H7 str. Sakai	NP_309826.1	ECs1799	1788739	1789083	hypothetical protein
Escherichia coli O157:H7 str. Sakai	NP_309827.1	ECs1800	1789013	1789858	major tail subunit
Escherichia coli O157:H7 str. Sakai	NP_309828.1	ECs1801	1789864	1790238	tail assembly chaperone
Escherichia coli O157:H7 str. Sakai	NP_309829.1	ECs1802	1790262	1790543	hypothetical protein
Escherichia coli O157:H7 str. Sakai	NP_309830.1	ECs1803	1790596	1793676	tail length tape measure protein
Escherichia coli O157:H7 str. Sakai	NP_309831.1	ECs1804	1793669	1794010	minor tail protein
Escherichia coli O157:H7 str. Sakai	NP_309832.1	ECs1805	1794010	1794447	minor tail protein
Escherichia coli O157:H7 str. Sakai	NP_309836.1	ECs1809	1800245	1800514	hypothetical protein
Escherichia coli O157:H7 str. Sakai	NP_309839.1	ECs1812	1801541	1802866	hypothetical protein
Escherichia coli O157:H7 str. Sakai	NP_309840.1	ECs1813	1803527	1804219	integrase
Escherichia coli O157:H7 str. Sakai	NP_309841.1	ECs1814	1804693	1805604	hypothetical protein
Escherichia coli O157:H7 str. Sakai	NP_309842.1	ECs1815	1805670	1806239	hypothetical protein
Escherichia coli O157:H7 str. Sakai	NP_309839.1	ECs1812	1801541	1802866	hypothetical protein
Escherichia coli O157:H7 str. Sakai	NP_309840.1	ECs1813	1803527	1804219	integrase
Escherichia coli O157:H7 str. Sakai	NP_309841.1	ECs1814	1804693	1805604	hypothetical protein
Escherichia coli O157:H7 str. Sakai	NP_309842.1	ECs1815	1805670	1806239	hypothetical protein
Escherichia coli O157:H7 str. Sakai	NP_309846.1	ECs1819	1808793	1809140	hypothetical protein
Escherichia coli O157:H7 str. Sakai	NP_309847.1	ECs1820	1809137	1809517	hypothetical protein
Escherichia coli O157:H7 str. Sakai	NP_309848.1	ECs1821	1809857	1810135	hypothetical protein
Escherichia coli O157:H7 str. Sakai	NP_309851.1	ECs1824	1810846	1811493	hypothetical protein
Escherichia coli O157:H7 str. Sakai	NP_309852.1	ECs1825	1811677	1812267	bfpT-regulated chaperone-like protein
Escherichia coli O157:H7 str. Sakai	NP_309856.1	ECs1829	1815738	1816244	hypothetical protein
Escherichia coli O157:H7 str. Sakai	NP_309857.1	ECs1830	1816290	1816790	hypothetical protein
Escherichia coli O157:H7 str. Sakai	NP_309858.2	ECs1831	1816876	1817055	hypothetical protein
Escherichia coli O157:H7 str. Sakai	NP_309848.1	ECs1821	1809857	1810135	hypothetical protein
Escherichia coli O157:H7 str. Sakai	NP_309851.1	ECs1824	1810846	1811493	hypothetical protein
Escherichia coli O157:H7 str. Sakai	NP_309852.1	ECs1825	1811677	1812267	bfpT-regulated chaperone-like protein
Escherichia coli O157:H7 str. Sakai	NP_309962.1	ECs1935	1926959	1927234	hypothetical protein
Escherichia coli O157:H7 str. Sakai	NP_944530.1	ECs5433	1927309	1927485	hypothetical protein
Escherichia coli O157:H7 str. Sakai	NP_309963.1	ECs1936	1927479	1927712	FtsZ inhibitor protein
Escherichia coli O157:H7 str. Sakai	NP_309964.2	ECs1937	1928142	1928630	phage superinfection exclusion protein
Escherichia coli O157:H7 str. Sakai	NP_309965.1	ECs1939	1928627	1928782	hypothetical protein
Escherichia coli O157:H7 str. Sakai	NP_309967.1	ECs1940	1928793	1928972	hypothetical protein
Escherichia coli O157:H7 str. Sakai	NP_309968.1	ECs1941	1929215	1929526	transcriptional regulator
Escherichia coli O157:H7 str. Sakai	NP_309969.1	ECs1942	1929714	1929968	regulatory protein
Escherichia coli O157:H7 str. Sakai	NP_309970.1	ECs1943	1929965	1930387	hypothetical protein
Escherichia coli O157:H7 str. Sakai	NP_309971.1	ECs1944	1930465	1931253	hypothetical protein
Escherichia coli O157:H7 str. Sakai	NP_309976.1	ECs1949	1933334	1933546	hypothetical protein
Escherichia coli O157:H7 str. Sakai	NP_309977.1	ECs1950	1933798	1934061	hypothetical protein
Escherichia coli O157:H7 str. Sakai	NP_309978.1	ECs1951	1934072	1934233	hypothetical protein
Escherichia coli O157:H7 str. Sakai	NP_309979.1	ECs1952	1934312	1934557	hypothetical protein
Escherichia coli O157:H7 str. Sakai	NP_309980.1	ECs1953	1934989	1936140	methyltransferase
Escherichia coli O157:H7 str. Sakai	NP_309981.1	ECs1954	1936108	1937097	hypothetical protein
Escherichia coli O157:H7 str. Sakai	NP_309982.1	ECs1955	1937097	1938488	hypothetical protein
Escherichia coli O157:H7 str. Sakai	NP_309995.1	ECs1968	1947240	1947605	DNase
Escherichia coli O157:H7 str. Sakai	NP_944531.1	ECs5437	1947258	1947503	hypothetical protein
Escherichia coli O157:H7 str. Sakai	NP_309997.1	ECs1970	1947895	1948458	terminase small subunit
Escherichia coli O157:H7 str. Sakai	NP_309998.1	ECs1971	1948455	1950116	terminase large subunit
Escherichia coli O157:H7 str. Sakai	NP_309999.1	ECs1972	1950180	1952117	phage major head protein/prohead protease
Escherichia coli O157:H7 str. Sakai	NP_944532.1	ECs5438	1952162	1952383	hypothetical protein
Escherichia coli O157:H7 str. Sakai	NP_310001.1	ECs1974	1952329	1953693	portal protein
Escherichia coli O157:H7 str. Sakai	NP_310002.1	ECs1975	1953690	1954913	hypothetical protein
Escherichia coli O157:H7 str. Sakai	NP_310003.1	ECs1976	1954910	1955236	hypothetical protein
Escherichia coli O157:H7 str. Sakai	NP_310004.1	ECs1977	1955246	1955596	head-tail adaptor
Escherichia coli O157:H7 str. Sakai	NP_310005.1	ECs1978	1955593	1956039	hypothetical protein
Escherichia coli O157:H7 str. Sakai	NP_310006.1	ECs1979	1956036	1956380	hypothetical protein
Escherichia coli O157:H7 str. Sakai	NP_310007.1	ECs1980	1956449	1957165	major tail protein
Escherichia coli O157:H7 str. Sakai	NP_310008.1	ECs1981	1957171	1957545	tail assembly chaperon
Escherichia coli O157:H7 str. Sakai	NP_310009.1	ECs1982	1957569	1957850	hypothetical protein
Escherichia coli O157:H7 str. Sakai	NP_310010.1	ECs1983	1957902	1960982	tail length tape measure protein
Escherichia coli O157:H7 str. Sakai	NP_310011.1	ECs1984	1960975	1961316	minor tail protein
Escherichia coli O157:H7 str. Sakai	NP_310012.1	ECs1985	1961316	1962014	minor tail protein
Escherichia coli O157:H7 str. Sakai	NP_310129.2	ECs2102	2100877	2102034	hypothetical protein
Escherichia coli O157:H7 str. Sakai	NP_310130.1	ECs2103	2102086	2103801	sulfatase
Escherichia coli O157:H7 str. Sakai	NP_310131.1	ECs2104	2104172	2104933	transcriptional regulator YdeO
Escherichia coli O157:H7 str. Sakai	NP_310132.1	ECs2105	2105007	2105204	hypothetical protein
Escherichia coli O157:H7 str. Sakai	NP_310134.1	ECs2107	2108065	2108979	adhesin
Escherichia coli O157:H7 str. Sakai	NP_310135.1	ECs2108	2109039	2109542	fimbrial-like protein
Escherichia coli O157:H7 str. Sakai	NP_310136.1	ECs2109	2109555	2110085	fimbrial-like protein
Escherichia coli O157:H7 str. Sakai	NP_310137.1	ECs2110	2110099	2111247	outer membrane protein
Escherichia coli O157:H7 str. Sakai	NP_310139.1	ECs2112	2112792	2113502	fimbrial chaperone protein
Escherichia coli O157:H7 str. Sakai	NP_310140.1	ECs2113	2113863	2114426	type 1 fimbrial protein
Escherichia coli O157:H7 str. Sakai	NP_310142.1	ECs2115	2115400	2115960	hypothetical protein
Escherichia coli O157:H7 str. Sakai	NP_310224.1	ECs2197	2193447	2193791	hypothetical protein
Escherichia coli O157:H7 str. Sakai	NP_310225.1	ECs2198	2193911	2194123	MokW protein
Escherichia coli O157:H7 str. Sakai	NP_310226.1	ECs2199	2194357	2194914	hypothetical protein
Escherichia coli O157:H7 str. Sakai	NP_310227.1	ECs2200	2194916	2195134	hypothetical protein
Escherichia coli O157:H7 str. Sakai	NP_310228.1	ECs2201	2195262	2195573	hypothetical protein
Escherichia coli O157:H7 str. Sakai	NP_310229.1	ECs2202	2195566	2195793	hypothetical protein
Escherichia coli O157:H7 str. Sakai	NP_310230.1	ECs2203	2195790	2196071	hypothetical protein
Escherichia coli O157:H7 str. Sakai	NP_310264.1	ECs2237	2218175	2218849	tail assembly protein
Escherichia coli O157:H7 str. Sakai	NP_310265.1	ECs2238	2218929	2219627	minor tail protein
Escherichia coli O157:H7 str. Sakai	NP_310266.1	ECs2239	2219627	2219968	minor tail protein
Escherichia coli O157:H7 str. Sakai	NP_310267.1	ECs2240	2219961	2223203	tail length tape measure protein
Escherichia coli O157:H7 str. Sakai	NP_310268.1	ECs2241	2223251	2223532	tail protein
Escherichia coli O157:H7 str. Sakai	NP_310269.1	ECs2242	2223556	2223930	tail assembly chaperone
Escherichia coli O157:H7 str. Sakai	NP_310270.1	ECs2243	2223945	2224661	major tail subunit
Escherichia coli O157:H7 str. Sakai	NP_310271.1	ECs2244	2224727	2225071	hypothetical protein
Escherichia coli O157:H7 str. Sakai	NP_310272.1	ECs2245	2225068	2225514	hypothetical protein
Escherichia coli O157:H7 str. Sakai	NP_310273.1	ECs2246	2225511	2225861	head-tail adaptor
Escherichia coli O157:H7 str. Sakai	NP_310274.1	ECs2247	2225871	2226197	hypothetical protein
Escherichia coli O157:H7 str. Sakai	NP_310275.1	ECs2248	2226200	2228779	portal protein
Escherichia coli O157:H7 str. Sakai	NP_944541.1	ECs5451	2228725	2228946	hypothetical protein
Escherichia coli O157:H7 str. Sakai	NP_310277.1	ECs2250	2228991	2230928	major head protein/prohead protease
Escherichia coli O157:H7 str. Sakai	NP_310278.1	ECs2251	2230992	2232653	terminase large subunit
Escherichia coli O157:H7 str. Sakai	NP_310279.1	ECs2252	2232650	2233213	terminase small subunit
Escherichia coli O157:H7 str. Sakai	NP_310280.1	ECs2253	2233397	2233540	hypothetical protein
Escherichia coli O157:H7 str. Sakai	NP_310281.1	ECs2254	2233503	2233868	Dnase
Escherichia coli O157:H7 str. Sakai	NP_310644.1	ECs2617	2593128	2594129	integrase
Escherichia coli O157:H7 str. Sakai	NP_310645.1	ECs2618	2594135	2594482	hypothetical protein
Escherichia coli O157:H7 str. Sakai	NP_310646.1	ECs2619	2594512	2595162	hypothetical protein
Escherichia coli O157:H7 str. Sakai	NP_310647.1	ECs2620	2595178	2595582	transcriptional regulator
Escherichia coli O157:H7 str. Sakai	NP_944548.1	ECs5465	2595658	2595864	hypothetical protein
Escherichia coli O157:H7 str. Sakai	NP_310649.1	ECs2622	2595881	2596084	DNA-binding protein
Escherichia coli O157:H7 str. Sakai	NP_310650.1	ECs2623	2596106	2596456	hypothetical protein
Escherichia coli O157:H7 str. Sakai	NP_310651.1	ECs2624	2596467	2596745	hypothetical protein
Escherichia coli O157:H7 str. Sakai	NP_310652.1	ECs2625	2596757	2596999	hypothetical protein
Escherichia coli O157:H7 str. Sakai	NP_310653.1	ECs2626	2597202	2597618	hypothetical protein
Escherichia coli O157:H7 str. Sakai	NP_310654.1	ECs2627	2597642	2597845	hypothetical protein
Escherichia coli O157:H7 str. Sakai	NP_310655.1	ECs2628	2597842	2598108	hypothetical protein
Escherichia coli O157:H7 str. Sakai	NP_310656.1	ECs2629	2598105	2598404	hypothetical protein
Escherichia coli O157:H7 str. Sakai	NP_310738.1	ECs2711	2665913	2666563	hypothetical protein
Escherichia coli O157:H7 str. Sakai	NP_310739.1	ECs2712	2666876	2667436	cytochrome
Escherichia coli O157:H7 str. Sakai	NP_310740.1	ECs2713	2667460	2667702	hypothetical protein
Escherichia coli O157:H7 str. Sakai	NP_310741.1	ECs2714	2668573	2669226	hypothetical protein
Escherichia coli O157:H7 str. Sakai	NP_310742.1	ECs2715	2669551	2670564	EspF-like protein
Escherichia coli O157:H7 str. Sakai	NP_310743.1	ECs2716	2670690	2670959	hypothetical protein
Escherichia coli O157:H7 str. Sakai	NP_310755.1	ECs2728	2682077	2682508	minor tail protein
Escherichia coli O157:H7 str. Sakai	NP_310756.2	ECs2729	2682522	2683184	hypothetical protein
Escherichia coli O157:H7 str. Sakai	NP_310757.1	ECs2730	2683244	2683510	major head protein
Escherichia coli O157:H7 str. Sakai	NP_310758.1	ECs2731	2683568	2683915	head decoration protein
Escherichia coli O157:H7 str. Sakai	NP_310759.1	ECs2732	2683952	2685457	head-tail preconnector protein
Escherichia coli O157:H7 str. Sakai	NP_310760.1	ECs2733	2685447	2687039	portal protein
Escherichia coli O157:H7 str. Sakai	NP_310761.1	ECs2734	2687036	2687242	head completion protein
Escherichia coli O157:H7 str. Sakai	NP_310762.1	ECs2735	2687226	2689154	terminase large subunit
Escherichia coli O157:H7 str. Sakai	NP_310763.1	ECs2736	2689126	2689635	terminase small subunit
Escherichia coli O157:H7 str. Sakai	NP_310764.1	ECs2737	2690336	2690650	transcriptional regulator
Escherichia coli O157:H7 str. Sakai	NP_944549.1	ECs5470	2690892	2691032	hypothetical protein
Escherichia coli O157:H7 str. Sakai	NP_310765.1	ECs2739	2691115	2691582	endopeptidase
Escherichia coli O157:H7 str. Sakai	NP_310781.1	ECs2754	2700771	2700983	prophage maintenance protein
Escherichia coli O157:H7 str. Sakai	NP_310782.1	ECs2755	2701170	2701274	hypothetical protein
Escherichia coli O157:H7 str. Sakai	NP_310783.1	ECs2756	2701384	2701947	hypothetical protein
Escherichia coli O157:H7 str. Sakai	NP_310784.1	ECs2757	2702074	2702385	hypothetical protein
Escherichia coli O157:H7 str. Sakai	NP_310785.1	ECs2758	2702382	2702570	hypothetical protein
Escherichia coli O157:H7 str. Sakai	NP_310786.1	ECs2759	2702567	2702923	hypothetical protein
Escherichia coli O157:H7 str. Sakai	NP_310787.1	ECs2760	2702920	2703144	hypothetical protein
Escherichia coli O157:H7 str. Sakai	NP_310788.1	ECs2761	2703166	2703864	hypothetical protein
Escherichia coli O157:H7 str. Sakai	NP_310789.1	ECs2762	2703899	2704561	phage replication protein
Escherichia coli O157:H7 str. Sakai	NP_310790.1	ECs2763	2704353	2705390	hypothetical protein
Escherichia coli O157:H7 str. Sakai	NP_310791.1	ECs2764	2705459	2705884	hypothetical protein
Escherichia coli O157:H7 str. Sakai	NP_310792.1	ECs2765	2705881	2706108	cell division control protein
Escherichia coli O157:H7 str. Sakai	NP_310793.1	ECs2766	2706203	2706850	repressor protein
Escherichia coli O157:H7 str. Sakai	NP_310794.1	ECs2767	2707125	2707277	hypothetical protein
Escherichia coli O157:H7 str. Sakai	NP_310795.1	ECs2768	2707758	2707946	cell division inhibition protein
Escherichia coli O157:H7 str. Sakai	NP_310796.1	ECs2769	2707943	2708131	hypothetical protein
Escherichia coli O157:H7 str. Sakai	NP_310807.1	ECs2780	2726332	2727048	hypothetical protein
Escherichia coli O157:H7 str. Sakai	NP_310810.1	ECs2783	2729435	2730385	transcriptional regulator Cbl
Escherichia coli O157:H7 str. Sakai	NP_310811.1	ECs2784	2730487	2731404	nitrogen assimilation transcriptional regulator
Escherichia coli O157:H7 str. Sakai	NP_310819.1	ECs2792	2739356	2741503	hypothetical protein
Escherichia coli O157:H7 str. Sakai	NP_310821.1	ECs2794	2741875	2742201	transposase
Escherichia coli O157:H7 str. Sakai	NP_310822.1	ECs2795	2742198	2743088	transposase
Escherichia coli O157:H7 str. Sakai	NP_310823.1	ECs2796	2743072	2743953	hypothetical protein
Escherichia coli O157:H7 str. Sakai	NP_310824.1	ECs2797	2743950	2744855	hypothetical protein
Escherichia coli O157:H7 str. Sakai	NP_310825.1	ECs2798	2744852	2745922	hypothetical protein
Escherichia coli O157:H7 str. Sakai	NP_310826.1	ECs2799	2746058	2746741	hypothetical protein
Escherichia coli O157:H7 str. Sakai	NP_310827.1	ECs2800	2746757	2747167	hypothetical protein
Escherichia coli O157:H7 str. Sakai	NP_310828.1	ECs2801	2747388	2748209	hypothetical protein
Escherichia coli O157:H7 str. Sakai	NP_310829.1	ECs2802	2748291	2748770	antirestriction protein
Escherichia coli O157:H7 str. Sakai	NP_310830.1	ECs2803	2748785	2749261	DNA repair protein
Escherichia coli O157:H7 str. Sakai	NP_310831.1	ECs2804	2749324	2749545	hypothetical protein
Escherichia coli O157:H7 str. Sakai	NP_310832.1	ECs2805	2749619	2749987	structural protein
Escherichia coli O157:H7 str. Sakai	NP_310833.1	ECs2806	2750076	2750339	hypothetical protein
Escherichia coli O157:H7 str. Sakai	NP_310834.1	ECs2807	2750449	2750640	hypothetical protein
Escherichia coli O157:H7 str. Sakai	NP_310835.1	ECs2808	2751081	2751437	hypothetical protein
Escherichia coli O157:H7 str. Sakai	NP_310863.1	ECs2836	2776834	2778282	mannose-1-phosphate guanylyltransferase
Escherichia coli O157:H7 str. Sakai	NP_310864.1	ECs2837	2778264	2778773	GDP-L-fucose pathway enzyme
Escherichia coli O157:H7 str. Sakai	NP_310865.1	ECs2838	2778776	2779741	fucose synthetase
Escherichia coli O157:H7 str. Sakai	NP_310866.1	ECs2839	2779744	2780862	GDP-D-mannose dehydratase
Escherichia coli O157:H7 str. Sakai	NP_944550.1	ECs5479	2780370	2780600	hypothetical protein
Escherichia coli O157:H7 str. Sakai	NP_310867.1	ECs2840	2780882	2782096	glycosyl transferase family protein
Escherichia coli O157:H7 str. Sakai	NP_310868.1	ECs2841	2782121	2783221	perosamine synthetase
Escherichia coli O157:H7 str. Sakai	NP_310869.1	ECs2842	2783218	2784603	O antigen flippase
Escherichia coli O157:H7 str. Sakai	NP_310870.1	ECs2843	2784596	2785342	glycosyl transferase family protein
Escherichia coli O157:H7 str. Sakai	NP_310871.1	ECs2844	2785311	2786495	O antigen polymerase
Escherichia coli O157:H7 str. Sakai	NP_310872.1	ECs2845	2786492	2787274	glycosyl transferase family protein
Escherichia coli O157:H7 str. Sakai	NP_310940.2	ECs2913	2862689	2863027	hypothetical protein
Escherichia coli O157:H7 str. Sakai	NP_310941.1	ECs2914	2863109	2864143	type-1 fimbrial protein
Escherichia coli O157:H7 str. Sakai	NP_310942.1	ECs2915	2864154	2866634	outer membrane protein
Escherichia coli O157:H7 str. Sakai	NP_310943.1	ECs2916	2866650	2867324	chaperone
Escherichia coli O157:H7 str. Sakai	NP_310944.1	ECs2917	2867412	2867954	fimbrial-like protein
Escherichia coli O157:H7 str. Sakai	NP_310945.1	ECs2918	2868246	2868527	hypothetical protein
Escherichia coli O157:H7 str. Sakai	NP_310967.1	ECs2940	2896767	2897075	hypothetical protein
Escherichia coli O157:H7 str. Sakai	NP_310968.1	ECs2941	2897038	2898351	tail fiber protein
Escherichia coli O157:H7 str. Sakai	NP_310969.1	ECs2942	2898416	2899015	outer membrane protein Lom
Escherichia coli O157:H7 str. Sakai	NP_310972.1	ECs2945	2902796	2903473	tail assembly protein
Escherichia coli O157:H7 str. Sakai	NP_310973.1	ECs2946	2903371	2904114	tail assembly protein
Escherichia coli O157:H7 str. Sakai	NP_310974.1	ECs2947	2904125	2904823	minor tail protein
Escherichia coli O157:H7 str. Sakai	NP_310975.1	ECs2948	2904823	2905152	minor tail protein
Escherichia coli O157:H7 str. Sakai	NP_310976.1	ECs2949	2905149	2907794	tail length tape measure protein
Escherichia coli O157:H7 str. Sakai	NP_310977.1	ECs2950	2907838	2908146	minor tail protein
Escherichia coli O157:H7 str. Sakai	NP_310978.1	ECs2951	2908173	2908595	minor tail protein
Escherichia coli O157:H7 str. Sakai	NP_310979.1	ECs2952	2908609	2909361	hypothetical protein
Escherichia coli O157:H7 str. Sakai	NP_310980.1	ECs2953	2909369	2909767	minor tail protein U
Escherichia coli O157:H7 str. Sakai	NP_310981.1	ECs2954	2909780	2910403	minor tail protein
Escherichia coli O157:H7 str. Sakai	NP_310982.1	ECs2955	2910406	2910687	hypothetical protein
Escherichia coli O157:H7 str. Sakai	NP_310983.1	ECs2956	2910680	2911006	hypothetical protein
Escherichia coli O157:H7 str. Sakai	NP_310984.1	ECs2957	2911094	2912110	hypothetical protein
Escherichia coli O157:H7 str. Sakai	NP_310985.1	ECs2958	2912256	2912582	transposase
Escherichia coli O157:H7 str. Sakai	NP_310986.1	ECs2959	2912579	2913469	transposase
Escherichia coli O157:H7 str. Sakai	NP_310987.1	ECs2960	2913472	2914578	protease/scaffold protein
Escherichia coli O157:H7 str. Sakai	NP_310988.1	ECs2961	2914376	2915878	portal protein
Escherichia coli O157:H7 str. Sakai	NP_310989.1	ECs2962	2915878	2916114	hypothetical protein
Escherichia coli O157:H7 str. Sakai	NP_310990.1	ECs2963	2916087	2918210	terminase large subunit
Escherichia coli O157:H7 str. Sakai	NP_310991.1	ECs2964	2918207	2918683	hypothetical protein
Escherichia coli O157:H7 str. Sakai	NP_311000.1	ECs2973	2924490	2924759	Shiga toxin I subunit B
Escherichia coli O157:H7 str. Sakai	NP_311001.1	ECs2974	2924769	2925716	Shiga toxin I subunit A
Escherichia coli O157:H7 str. Sakai	NP_311002.1	ECs2975	2926223	2926657	antitermination protein
Escherichia coli O157:H7 str. Sakai	NP_311003.1	ECs2976	2926650	2926844	hypothetical protein
Escherichia coli O157:H7 str. Sakai	NP_311004.1	ECs2977	2926841	2927446	hypothetical protein
Escherichia coli O157:H7 str. Sakai	NP_311005.1	ECs2978	2927439	2927648	hypothetical protein
Escherichia coli O157:H7 str. Sakai	NP_311006.1	ECs2979	2927608	2928009	hypothetical protein
Escherichia coli O157:H7 str. Sakai	NP_311007.1	ECs2980	2928012	2928188	protein NinE
Escherichia coli O157:H7 str. Sakai	NP_311008.1	ECs2981	2928185	2928712	DNA methylase
Escherichia coli O157:H7 str. Sakai	NP_311009.1	ECs2982	2928709	2929155	hypothetical protein
Escherichia coli O157:H7 str. Sakai	NP_311010.1	ECs2983	2929112	2929537	hypothetical protein
Escherichia coli O157:H7 str. Sakai	NP_311011.1	ECs2984	2929707	2929985	hypothetical protein
Escherichia coli O157:H7 str. Sakai	NP_311012.1	ECs2985	2930056	2930346	Ren protein
Escherichia coli O157:H7 str. Sakai	NP_311013.1	ECs2986	2930343	2931044	phage replication protein P
Escherichia coli O157:H7 str. Sakai	NP_311014.1	ECs2987	2931041	2931979	phage replication protein O
Escherichia coli O157:H7 str. Sakai	NP_311015.1	ECs2988	2932012	2932308	regulatory protein CII
Escherichia coli O157:H7 str. Sakai	NP_311016.1	ECs2989	2932423	2932641	regulatory protein
Escherichia coli O157:H7 str. Sakai	NP_311017.1	ECs2990	2932759	2933397	prophage repressor CI
Escherichia coli O157:H7 str. Sakai	NP_311018.1	ECs2991	2933520	2933801	hypothetical protein
Escherichia coli O157:H7 str. Sakai	NP_311019.1	ECs2992	2933808	2934359	hypothetical protein
Escherichia coli O157:H7 str. Sakai	NP_311021.1	ECs2993	2934872	2935144	regulatory protein
Escherichia coli O157:H7 str. Sakai	NP_311022.1	ECs2995	2935161	2935742	superinfection exclusion protein
Escherichia coli O157:H7 str. Sakai	NP_311023.1	ECs2996	2936003	2936371	single-stranded DNA binding protein
Escherichia coli O157:H7 str. Sakai	NP_311024.1	ECs2997	2936444	2936608	regulatory protein cIII
Escherichia coli O157:H7 str. Sakai	NP_311025.1	ECs2998	2936451	2936720	Kil protein
Escherichia coli O157:H7 str. Sakai	NP_311258.1	ECs3231	3193144	3194301	prophage Sf6-like integrase
Escherichia coli O157:H7 str. Sakai	NP_311259.1	ECs3232	3194476	3195612	DNA injection protein
Escherichia coli O157:H7 str. Sakai	NP_311260.1	ECs3233	3195622	3196302	DNA transfer protein
Escherichia coli O157:H7 str. Sakai	NP_311261.1	ECs3234	3196289	3196756	hypothetical protein
Escherichia coli O157:H7 str. Sakai	NP_311262.1	ECs3235	3196756	3197043	hypothetical protein
Escherichia coli O157:H7 str. Sakai	NP_311263.1	ECs3236	3197308	3198003	replication protein
Escherichia coli O157:H7 str. Sakai	NP_311265.1	ECs3238	3198673	3200085	hypothetical protein
Escherichia coli O157:H7 str. Sakai	NP_311266.1	ECs3239	3200272	3200448	hypothetical protein
Escherichia coli O157:H7 str. Sakai	NP_311267.1	ECs3240	3200751	3201377	resolvase
Escherichia coli O157:H7 str. Sakai	NP_311268.1	ECs3241	3201975	3203222	galactoside permease
Escherichia coli O157:H7 str. Sakai	NP_311269.1	ECs3242	3203294	3204208	aminoimidazole riboside kinase
Escherichia coli O157:H7 str. Sakai	NP_311273.1	ECs3246	3208775	3210313	multidrug resistance protein Y
Escherichia coli O157:H7 str. Sakai	NP_311274.1	ECs3247	3210313	3211476	multidrug resistance protein K
Escherichia coli O157:H7 str. Sakai	NP_311275.1	ECs3248	3211892	3212506	EvgA family transcriptional regulator
Escherichia coli O157:H7 str. Sakai	NP_311276.1	ECs3249	3212511	3216104	EvgA family transcriptional regulator
Escherichia coli O157:H7 str. Sakai	NP_311277.1	ECs3250	3216160	3217086	hypothetical protein
Escherichia coli O157:H7 str. Sakai	NP_311278.1	ECs3251	3217071	3217301	hypothetical protein
Escherichia coli O157:H7 str. Sakai	NP_311279.1	ECs3252	3217375	3218319	transporter YfdV
Escherichia coli O157:H7 str. Sakai	NP_311280.1	ECs3253	3218389	3220083	oxalyl-CoA decarboxylase
Escherichia coli O157:H7 str. Sakai	NP_311281.1	ECs3254	3220137	3221387	formyl-coenzyme A transferase
Escherichia coli O157:H7 str. Sakai	NP_311282.1	ECs3255	3221900	3222535	hypothetical protein
Escherichia coli O157:H7 str. Sakai	NP_311283.1	ECs3256	3222831	3223106	hypothetical protein
Escherichia coli O157:H7 str. Sakai	NP_311284.1	ECs3257	3223183	3223425	hypothetical protein
Escherichia coli O157:H7 str. Sakai	NP_311507.2	ECs3480	3474017	3474307	hypothetical protein
Escherichia coli O157:H7 str. Sakai	NP_311508.1	ECs3481	3474297	3474773	hypothetical protein
Escherichia coli O157:H7 str. Sakai	NP_311509.1	ECs3482	3474905	3475387	SsrA-binding protein
Escherichia coli O157:H7 str. Sakai	NP_311510.1	ECs3483	3476233	3476481	DNA damage-inducible protein
Escherichia coli O157:H7 str. Sakai	NP_311512.1	ECs3485	3476983	3477573	chaperone-like protein
Escherichia coli O157:H7 str. Sakai	NP_311513.1	ECs3486	3477756	3478406	hypothetical protein
Escherichia coli O157:H7 str. Sakai	NP_311514.1	ECs3487	3478485	3479543	hypothetical protein
Escherichia coli O157:H7 str. Sakai	NP_311515.1	ECs3488	3479673	3480095	hypothetical protein
Escherichia coli O157:H7 str. Sakai	NP_311516.1	ECs3489	3480256	3480645	hypothetical protein
Escherichia coli O157:H7 str. Sakai	NP_311517.1	ECs3490	3480743	3481069	transposase
Escherichia coli O157:H7 str. Sakai	NP_311518.1	ECs3491	3481066	3481956	transposase
Escherichia coli O157:H7 str. Sakai	NP_311519.1	ECs3492	3481763	3482260	hypothetical protein
Escherichia coli O157:H7 str. Sakai	NP_311520.1	ECs3493	3482457	3482804	hypothetical protein
Escherichia coli O157:H7 str. Sakai	NP_311521.1	ECs3494	3482801	3483181	hypothetical protein
Escherichia coli O157:H7 str. Sakai	NP_311523.1	ECs3496	3483538	3483882	hypothetical protein
Escherichia coli O157:H7 str. Sakai	NP_311524.1	ECs3497	3483887	3484102	holin
Escherichia coli O157:H7 str. Sakai	NP_311525.1	ECs3498	3484252	3486105	hypothetical protein
Escherichia coli O157:H7 str. Sakai	NP_311526.1	ECs3499	3486346	3486675	hypothetical protein
Escherichia coli O157:H7 str. Sakai	NP_311527.2	ECs3500	3486766	3487482	hypothetical protein
Escherichia coli O157:H7 str. Sakai	NP_311528.1	ECs3501	3487762	3488385	antitermination protein
Escherichia coli O157:H7 str. Sakai	NP_311529.1	ECs3502	3488382	3489047	serine/threonine protein phosphatase
Escherichia coli O157:H7 str. Sakai	NP_311530.1	ECs3503	3489044	3489655	hypothetical protein
Escherichia coli O157:H7 str. Sakai	NP_311531.1	ECs3504	3489630	3490196	hypothetical protein
Escherichia coli O157:H7 str. Sakai	NP_311533.1	ECs3506	3491224	3491619	lipoprotein
Escherichia coli O157:H7 str. Sakai	NP_311534.1	ECs3507	3491695	3492963	hypothetical protein
Escherichia coli O157:H7 str. Sakai	NP_311535.1	ECs3508	3493359	3493772	hypothetical protein
Escherichia coli O157:H7 str. Sakai	NP_311536.1	ECs3509	3493870	3494268	hypothetical protein
Escherichia coli O157:H7 str. Sakai	NP_311537.1	ECs3510	3494269	3495900	hypothetical protein
Escherichia coli O157:H7 str. Sakai	NP_311538.1	ECs3511	3495897	3497210	hypothetical protein
Escherichia coli O157:H7 str. Sakai	NP_311539.1	ECs3512	3497212	3498417	site specific recombinase
Escherichia coli O157:H7 str. Sakai	NP_311540.1	ECs3513	3498740	3498946	DNA binding protein
Escherichia coli O157:H7 str. Sakai	NP_311541.1	ECs3514	3499046	3499897	hypothetical protein
Escherichia coli O157:H7 str. Sakai	NP_311528.1	ECs3501	3487762	3488385	antitermination protein
Escherichia coli O157:H7 str. Sakai	NP_311529.1	ECs3502	3488382	3489047	serine/threonine protein phosphatase
Escherichia coli O157:H7 str. Sakai	NP_311530.1	ECs3503	3489044	3489655	hypothetical protein
Escherichia coli O157:H7 str. Sakai	NP_311531.1	ECs3504	3489630	3490196	hypothetical protein
Escherichia coli O157:H7 str. Sakai	NP_311533.1	ECs3506	3491224	3491619	lipoprotein
Escherichia coli O157:H7 str. Sakai	NP_311534.1	ECs3507	3491695	3492963	hypothetical protein
Escherichia coli O157:H7 str. Sakai	NP_311535.1	ECs3508	3493359	3493772	hypothetical protein
Escherichia coli O157:H7 str. Sakai	NP_311536.1	ECs3509	3493870	3494268	hypothetical protein
Escherichia coli O157:H7 str. Sakai	NP_311537.1	ECs3510	3494269	3495900	hypothetical protein
Escherichia coli O157:H7 str. Sakai	NP_311538.1	ECs3511	3495897	3497210	hypothetical protein
Escherichia coli O157:H7 str. Sakai	NP_311539.1	ECs3512	3497212	3498417	site specific recombinase
Escherichia coli O157:H7 str. Sakai	NP_311540.1	ECs3513	3498740	3498946	DNA binding protein
Escherichia coli O157:H7 str. Sakai	NP_311541.1	ECs3514	3499046	3499897	hypothetical protein
Escherichia coli O157:H7 str. Sakai	NP_311544.1	ECs3517	3505846	3507195	hypothetical protein
Escherichia coli O157:H7 str. Sakai	NP_311545.1	ECs3518	3508583	3509821	hypothetical protein
Escherichia coli O157:H7 str. Sakai	NP_311546.1	ECs3519	3509828	3510835	hypothetical protein
Escherichia coli O157:H7 str. Sakai	NP_311730.1	ECs3703	3709877	3710569	hypothetical protein
Escherichia coli O157:H7 str. Sakai	NP_311731.1	ECs3704	3710903	3711712	sensory transducer
Escherichia coli O157:H7 str. Sakai	NP_311732.1	ECs3705	3711709	3712188	hypothetical protein
Escherichia coli O157:H7 str. Sakai	NP_311733.2	ECs3706	3712337	3712762	hypothetical protein
Escherichia coli O157:H7 str. Sakai	NP_311734.1	ECs3707	3713192	3713683	hypothetical protein
Escherichia coli O157:H7 str. Sakai	NP_311735.1	ECs3708	3713909	3714400	hypothetical protein
Escherichia coli O157:H7 str. Sakai	NP_311736.1	ECs3709	3714734	3716110	transcriptional regulator
Escherichia coli O157:H7 str. Sakai	NP_311737.1	ECs3710	3716277	3716495	hypothetical protein
Escherichia coli O157:H7 str. Sakai	NP_311738.1	ECs3711	3716682	3717083	hypothetical protein
Escherichia coli O157:H7 str. Sakai	NP_311739.1	ECs3712	3717102	3717734	hypothetical protein
Escherichia coli O157:H7 str. Sakai	NP_311740.1	ECs3713	3717957	3718388	hypothetical protein
Escherichia coli O157:H7 str. Sakai	NP_311741.1	ECs3714	3718405	3718665	hypothetical protein
Escherichia coli O157:H7 str. Sakai	NP_311742.1	ECs3715	3718607	3719188	hypothetical protein
Escherichia coli O157:H7 str. Sakai	NP_311743.1	ECs3716	3719204	3719938	EprK
Escherichia coli O157:H7 str. Sakai	NP_311744.1	ECs3717	3719935	3720267	EprJ
Escherichia coli O157:H7 str. Sakai	NP_311745.1	ECs3718	3720287	3720526	EprI
Escherichia coli O157:H7 str. Sakai	NP_311746.1	ECs3719	3720540	3721274	EprH
Escherichia coli O157:H7 str. Sakai	NP_311747.1	ECs3720	3721978	3722478	transcriptional regulator
Escherichia coli O157:H7 str. Sakai	NP_311748.1	ECs3721	3722835	3723956	surface presentation of antigens protein SpaS
Escherichia coli O157:H7 str. Sakai	NP_311751.1	ECs3724	3724734	3724994	EpaQ
Escherichia coli O157:H7 str. Sakai	NP_311752.1	ECs3725	3725005	3725670	surface presentation of antigens protein SpaP
Escherichia coli O157:H7 str. Sakai	NP_311753.1	ECs3726	3725660	3726646	surface presentation of antigens protein SpaO
Escherichia coli O157:H7 str. Sakai	NP_311754.1	ECs3727	3726606	3727223	EivJ
Escherichia coli O157:H7 str. Sakai	NP_311755.1	ECs3728	3727248	3727481	hypothetical protein
Escherichia coli O157:H7 str. Sakai	NP_311756.1	ECs3729	3727459	3727794	EivI
Escherichia coli O157:H7 str. Sakai	NP_311757.1	ECs3730	3727907	3729226	ATP synthase SpaL
Escherichia coli O157:H7 str. Sakai	NP_311758.1	ECs3731	3729231	3731291	EivA
Escherichia coli O157:H7 str. Sakai	NP_311759.1	ECs3732	3731284	3732429	EivE
Escherichia coli O157:H7 str. Sakai	NP_311760.1	ECs3733	3732434	3734137	EivG
Escherichia coli O157:H7 str. Sakai	NP_311761.1	ECs3734	3734134	3734883	EivF
Escherichia coli O157:H7 str. Sakai	NP_311762.1	ECs3735	3735229	3735408	hypothetical protein
Escherichia coli O157:H7 str. Sakai	NP_311763.1	ECs3736	3735475	3736533	hypothetical protein
Escherichia coli O157:H7 str. Sakai	NP_311764.1	ECs3737	3736517	3737122	hypothetical protein
Escherichia coli O157:H7 str. Sakai	NP_311731.1	ECs3704	3710903	3711712	sensory transducer
Escherichia coli O157:H7 str. Sakai	NP_311732.1	ECs3705	3711709	3712188	hypothetical protein
Escherichia coli O157:H7 str. Sakai	NP_311733.2	ECs3706	3712337	3712762	hypothetical protein
Escherichia coli O157:H7 str. Sakai	NP_311734.1	ECs3707	3713192	3713683	hypothetical protein
Escherichia coli O157:H7 str. Sakai	NP_311735.1	ECs3708	3713909	3714400	hypothetical protein
Escherichia coli O157:H7 str. Sakai	NP_311736.1	ECs3709	3714734	3716110	transcriptional regulator
Escherichia coli O157:H7 str. Sakai	NP_311737.1	ECs3710	3716277	3716495	hypothetical protein
Escherichia coli O157:H7 str. Sakai	NP_311738.1	ECs3711	3716682	3717083	hypothetical protein
Escherichia coli O157:H7 str. Sakai	NP_311739.1	ECs3712	3717102	3717734	hypothetical protein
Escherichia coli O157:H7 str. Sakai	NP_311740.1	ECs3713	3717957	3718388	hypothetical protein
Escherichia coli O157:H7 str. Sakai	NP_311741.1	ECs3714	3718405	3718665	hypothetical protein
Escherichia coli O157:H7 str. Sakai	NP_311742.1	ECs3715	3718607	3719188	hypothetical protein
Escherichia coli O157:H7 str. Sakai	NP_311743.1	ECs3716	3719204	3719938	EprK
Escherichia coli O157:H7 str. Sakai	NP_311744.1	ECs3717	3719935	3720267	EprJ
Escherichia coli O157:H7 str. Sakai	NP_311745.1	ECs3718	3720287	3720526	EprI
Escherichia coli O157:H7 str. Sakai	NP_311746.1	ECs3719	3720540	3721274	EprH
Escherichia coli O157:H7 str. Sakai	NP_311747.1	ECs3720	3721978	3722478	transcriptional regulator
Escherichia coli O157:H7 str. Sakai	NP_311748.1	ECs3721	3722835	3723956	surface presentation of antigens protein SpaS
Escherichia coli O157:H7 str. Sakai	NP_311751.1	ECs3724	3724734	3724994	EpaQ
Escherichia coli O157:H7 str. Sakai	NP_311752.1	ECs3725	3725005	3725670	surface presentation of antigens protein SpaP
Escherichia coli O157:H7 str. Sakai	NP_311753.1	ECs3726	3725660	3726646	surface presentation of antigens protein SpaO
Escherichia coli O157:H7 str. Sakai	NP_311754.1	ECs3727	3726606	3727223	EivJ
Escherichia coli O157:H7 str. Sakai	NP_311755.1	ECs3728	3727248	3727481	hypothetical protein
Escherichia coli O157:H7 str. Sakai	NP_311756.1	ECs3729	3727459	3727794	EivI
Escherichia coli O157:H7 str. Sakai	NP_311757.1	ECs3730	3727907	3729226	ATP synthase SpaL
Escherichia coli O157:H7 str. Sakai	NP_311758.1	ECs3731	3729231	3731291	EivA
Escherichia coli O157:H7 str. Sakai	NP_311759.1	ECs3732	3731284	3732429	EivE
Escherichia coli O157:H7 str. Sakai	NP_311760.1	ECs3733	3732434	3734137	EivG
Escherichia coli O157:H7 str. Sakai	NP_311761.1	ECs3734	3734134	3734883	EivF
Escherichia coli O157:H7 str. Sakai	NP_311762.1	ECs3735	3735229	3735408	hypothetical protein
Escherichia coli O157:H7 str. Sakai	NP_311763.1	ECs3736	3735475	3736533	hypothetical protein
Escherichia coli O157:H7 str. Sakai	NP_311764.1	ECs3737	3736517	3737122	hypothetical protein
Escherichia coli O157:H7 str. Sakai	NP_311873.1	ECs3846	3854489	3855163	hypothetical protein
Escherichia coli O157:H7 str. Sakai	NP_311874.1	ECs3847	3855160	3855507	hypothetical protein
Escherichia coli O157:H7 str. Sakai	NP_311875.1	ECs3848	3855527	3856975	hypothetical protein
Escherichia coli O157:H7 str. Sakai	NP_311876.1	ECs3849	3856776	3857720	hypothetical protein
Escherichia coli O157:H7 str. Sakai	NP_311877.1	ECs3850	3857829	3858377	virulence-related membrane protein
Escherichia coli O157:H7 str. Sakai	NP_311879.1	ECs3852	3858950	3859150	hypothetical protein
Escherichia coli O157:H7 str. Sakai	NP_311881.1	ECs3854	3860922	3861149	hypothetical protein
Escherichia coli O157:H7 str. Sakai	NP_944561.1	ECs5518	3861082	3861276	hypothetical protein
Escherichia coli O157:H7 str. Sakai	NP_311882.1	ECs3855	3861357	3863006	enterotoxin
Escherichia coli O157:H7 str. Sakai	NP_311884.1	ECs3857	3863614	3864603	hypothetical protein
Escherichia coli O157:H7 str. Sakai	NP_311885.1	ECs3858	3864652	3865326	hypothetical protein
Escherichia coli O157:H7 str. Sakai	NP_311886.1	ECs3859	3865761	3866549	hypothetical protein
Escherichia coli O157:H7 str. Sakai	NP_311889.1	ECs3862	3869375	3870265	transposase
Escherichia coli O157:H7 str. Sakai	NP_311890.1	ECs3863	3870262	3870588	transposase
Escherichia coli O157:H7 str. Sakai	NP_311891.1	ECs3864	3870594	3870710	hypothetical protein
Escherichia coli O157:H7 str. Sakai	NP_311892.1	ECs3865	3870779	3871126	hypothetical protein
Escherichia coli O157:H7 str. Sakai	NP_311893.1	ECs3866	3871323	3872714	hypothetical protein
Escherichia coli O157:H7 str. Sakai	NP_311875.1	ECs3848	3855527	3856975	hypothetical protein
Escherichia coli O157:H7 str. Sakai	NP_311876.1	ECs3849	3856776	3857720	hypothetical protein
Escherichia coli O157:H7 str. Sakai	NP_311877.1	ECs3850	3857829	3858377	virulence-related membrane protein
Escherichia coli O157:H7 str. Sakai	NP_311879.1	ECs3852	3858950	3859150	hypothetical protein
Escherichia coli O157:H7 str. Sakai	NP_311881.1	ECs3854	3860922	3861149	hypothetical protein
Escherichia coli O157:H7 str. Sakai	NP_944561.1	ECs5518	3861082	3861276	hypothetical protein
Escherichia coli O157:H7 str. Sakai	NP_311882.1	ECs3855	3861357	3863006	enterotoxin
Escherichia coli O157:H7 str. Sakai	NP_311877.1	ECs3850	3857829	3858377	virulence-related membrane protein
Escherichia coli O157:H7 str. Sakai	NP_311879.1	ECs3852	3858950	3859150	hypothetical protein
Escherichia coli O157:H7 str. Sakai	NP_311881.1	ECs3854	3860922	3861149	hypothetical protein
Escherichia coli O157:H7 str. Sakai	NP_944561.1	ECs5518	3861082	3861276	hypothetical protein
Escherichia coli O157:H7 str. Sakai	NP_311882.1	ECs3855	3861357	3863006	enterotoxin
Escherichia coli O157:H7 str. Sakai	NP_311884.1	ECs3857	3863614	3864603	hypothetical protein
Escherichia coli O157:H7 str. Sakai	NP_311885.1	ECs3858	3864652	3865326	hypothetical protein
Escherichia coli O157:H7 str. Sakai	NP_312214.1	ECs4187	4188427	4188612	hypothetical protein
Escherichia coli O157:H7 str. Sakai	NP_312215.1	ECs4188	4188661	4189128	HopD
Escherichia coli O157:H7 str. Sakai	NP_312216.1	ECs4189	4189125	4189601	bacterioferritin
Escherichia coli O157:H7 str. Sakai	NP_944563.1	ECs5531	4189674	4189868	bacterioferritin-associated ferredoxin
Escherichia coli O157:H7 str. Sakai	NP_312217.1	ECs4190	4190051	4191235	elongation factor Tu
Escherichia coli O157:H7 str. Sakai	NP_312218.1	ECs4191	4191306	4193420	elongation factor G
Escherichia coli O157:H7 str. Sakai	NP_312221.1	ECs4194	4194584	4194871	sulfur transfer complex subunit TusB
Escherichia coli O157:H7 str. Sakai	NP_312222.1	ECs4195	4194879	4195238	sulfur relay protein TusC
Escherichia coli O157:H7 str. Sakai	NP_312223.1	ECs4196	4195238	4195624	sulfur transfer complex subunit TusD
Escherichia coli O157:H7 str. Sakai	NP_312224.2	ECs4197	4195624	4196346	hypothetical protein
Escherichia coli O157:H7 str. Sakai	NP_312225.1	ECs4198	4196513	4197325	FKBP-type peptidylprolyl isomerase
Escherichia coli O157:H7 str. Sakai	NP_312526.1	ECs4499	4542812	4543804	ADP-heptose--LPS heptosyltransferase
Escherichia coli O157:H7 str. Sakai	NP_312527.1	ECs4500	4543801	4545009	lipid A-core:surface polymer ligase
Escherichia coli O157:H7 str. Sakai	NP_312528.1	ECs4501	4545045	4546187	lipopolysaccharide 1,2-N- acetylglucosaminetransferase
Escherichia coli O157:H7 str. Sakai	NP_312529.1	ECs4502	4546196	4547209	UDP-glucose:(galactosyl) LPS alpha1,2-glucosyltransferase
Escherichia coli O157:H7 str. Sakai	NP_312530.1	ECs4503	4547234	4547941	lipopolysaccharide core biosynthesis protein
Escherichia coli O157:H7 str. Sakai	NP_312531.1	ECs4504	4547967	4548974	UDP-D-galactose:(glucosyl)lipopolysaccharide- alpha-1,3-D-galactosyltransferase
Escherichia coli O157:H7 str. Sakai	NP_312563.1	ECs4536	4582702	4582884	hypothetical protein
Escherichia coli O157:H7 str. Sakai	NP_312564.1	ECs4537	4582902	4583555	hypothetical protein
Escherichia coli O157:H7 str. Sakai	NP_312565.1	ECs4538	4583573	4583716	hypothetical protein
Escherichia coli O157:H7 str. Sakai	NP_312566.1	ECs4539	4583806	4584180	hypothetical protein
Escherichia coli O157:H7 str. Sakai	NP_312567.1	ECs4540	4584177	4584668	hypothetical protein
Escherichia coli O157:H7 str. Sakai	NP_312568.1	ECs4541	4584680	4584877	hypothetical protein
Escherichia coli O157:H7 str. Sakai	NP_312569.1	ECs4542	4584962	4585303	hypothetical protein
Escherichia coli O157:H7 str. Sakai	NP_312575.1	ECs4548	4588589	4588822	hypothetical protein
Escherichia coli O157:H7 str. Sakai	NP_312577.1	ECs4550	4589257	4590003	protein EspF
Escherichia coli O157:H7 str. Sakai	NP_312578.1	ECs4551	4590088	4590366	hypothetical protein
Escherichia coli O157:H7 str. Sakai	NP_312579.1	ECs4552	4590372	4590593	protein EscF
Escherichia coli O157:H7 str. Sakai	NP_312580.1	ECs4553	4590629	4591036	hypothetical protein
Escherichia coli O157:H7 str. Sakai	NP_312581.1	ECs4554	4591043	4591981	protein EspB
Escherichia coli O157:H7 str. Sakai	NP_312582.1	ECs4555	4592002	4593126	protein EspD
Escherichia coli O157:H7 str. Sakai	NP_312583.1	ECs4556	4593139	4593717	protein EspA
Escherichia coli O157:H7 str. Sakai	NP_312584.1	ECs4557	4593776	4594831	SepL
Escherichia coli O157:H7 str. Sakai	NP_312585.1	ECs4558	4594974	4596194	EscD
Escherichia coli O157:H7 str. Sakai	NP_312586.1	ECs4559	4596458	4599262	gamma intimin
Escherichia coli O157:H7 str. Sakai	NP_312587.1	ECs4560	4599322	4599792	protein CesT
Escherichia coli O157:H7 str. Sakai	NP_312588.1	ECs4561	4599930	4601606	hypothetical protein
Escherichia coli O157:H7 str. Sakai	NP_312589.1	ECs4562	4602030	4602641	hypothetical protein
Escherichia coli O157:H7 str. Sakai	NP_312590.1	ECs4563	4602907	4603290	hypothetical protein
Escherichia coli O157:H7 str. Sakai	NP_312591.1	ECs4564	4603488	4603994	hypothetical protein
Escherichia coli O157:H7 str. Sakai	NP_944569.1	ECs5539	4603740	4603943	hypothetical protein
Escherichia coli O157:H7 str. Sakai	NP_312592.1	ECs4565	4604025	4604942	SepQ
Escherichia coli O157:H7 str. Sakai	NP_312593.1	ECs4566	4604905	4605321	hypothetical protein
Escherichia coli O157:H7 str. Sakai	NP_312594.1	ECs4567	4605314	4605691	hypothetical protein
Escherichia coli O157:H7 str. Sakai	NP_312595.1	ECs4568	4605694	4607034	EscN
Escherichia coli O157:H7 str. Sakai	NP_312596.1	ECs4569	4607018	4609045	hypothetical protein
Escherichia coli O157:H7 str. Sakai	NP_312597.1	ECs4570	4609042	4609395	hypothetical protein
Escherichia coli O157:H7 str. Sakai	NP_312598.1	ECs4571	4609580	4609879	SepZ
Escherichia coli O157:H7 str. Sakai	NP_312599.1	ECs4572	4609912	4610340	hypothetical protein
Escherichia coli O157:H7 str. Sakai	NP_312600.1	ECs4573	4610343	4610915	EscJ
Escherichia coli O157:H7 str. Sakai	NP_312601.1	ECs4574	4610921	4611376	SepD
Escherichia coli O157:H7 str. Sakai	NP_312602.1	ECs4575	4611376	4612914	EscC
Escherichia coli O157:H7 str. Sakai	NP_312603.1	ECs4576	4612928	4613383	CesD
Escherichia coli O157:H7 str. Sakai	NP_312604.1	ECs4577	4613767	4614180	hypothetical protein
Escherichia coli O157:H7 str. Sakai	NP_312605.1	ECs4578	4614235	4614606	negative regulator GrlR
Escherichia coli O157:H7 str. Sakai	NP_312606.1	ECs4579	4614802	4615260	hypothetical protein
Escherichia coli O157:H7 str. Sakai	NP_312607.1	ECs4580	4615257	4616294	secretion system apparatus protein SsaU
Escherichia coli O157:H7 str. Sakai	NP_312608.1	ECs4581	4616287	4617063	EscT
Escherichia coli O157:H7 str. Sakai	NP_312609.1	ECs4582	4617063	4617332	EscS
Escherichia coli O157:H7 str. Sakai	NP_312610.1	ECs4583	4617332	4617985	type III secretion system protein
Escherichia coli O157:H7 str. Sakai	NP_312611.1	ECs4584	4617990	4618685	hypothetical protein
Escherichia coli O157:H7 str. Sakai	NP_312612.1	ECs4585	4618630	4619229	hypothetical protein
Escherichia coli O157:H7 str. Sakai	NP_312613.1	ECs4586	4619226	4619549	hypothetical protein
Escherichia coli O157:H7 str. Sakai	NP_312614.1	ECs4587	4619553	4619771	hypothetical protein
Escherichia coli O157:H7 str. Sakai	NP_312615.1	ECs4588	4619786	4620175	hypothetical protein
Escherichia coli O157:H7 str. Sakai	NP_312617.1	ECs4590	4621420	4622616	protein EspG
Escherichia coli O157:H7 str. Sakai	NP_312618.1	ECs4591	4622744	4623562	hypothetical protein
Escherichia coli O157:H7 str. Sakai	NP_312619.1	ECs4592	4623876	4624109	hypothetical protein
Escherichia coli O157:H7 str. Sakai	NP_312620.1	ECs4593	4624334	4624528	hypothetical protein
Escherichia coli O157:H7 str. Sakai	NP_312577.1	ECs4550	4589257	4590003	protein EspF
Escherichia coli O157:H7 str. Sakai	NP_312578.1	ECs4551	4590088	4590366	hypothetical protein
Escherichia coli O157:H7 str. Sakai	NP_312579.1	ECs4552	4590372	4590593	protein EscF
Escherichia coli O157:H7 str. Sakai	NP_312580.1	ECs4553	4590629	4591036	hypothetical protein
Escherichia coli O157:H7 str. Sakai	NP_312581.1	ECs4554	4591043	4591981	protein EspB
Escherichia coli O157:H7 str. Sakai	NP_312582.1	ECs4555	4592002	4593126	protein EspD
Escherichia coli O157:H7 str. Sakai	NP_312583.1	ECs4556	4593139	4593717	protein EspA
Escherichia coli O157:H7 str. Sakai	NP_312584.1	ECs4557	4593776	4594831	SepL
Escherichia coli O157:H7 str. Sakai	NP_312585.1	ECs4558	4594974	4596194	EscD
Escherichia coli O157:H7 str. Sakai	NP_312586.1	ECs4559	4596458	4599262	gamma intimin
Escherichia coli O157:H7 str. Sakai	NP_312587.1	ECs4560	4599322	4599792	protein CesT
Escherichia coli O157:H7 str. Sakai	NP_312588.1	ECs4561	4599930	4601606	hypothetical protein
Escherichia coli O157:H7 str. Sakai	NP_312593.1	ECs4566	4604905	4605321	hypothetical protein
Escherichia coli O157:H7 str. Sakai	NP_312594.1	ECs4567	4605314	4605691	hypothetical protein
Escherichia coli O157:H7 str. Sakai	NP_312595.1	ECs4568	4605694	4607034	EscN
Escherichia coli O157:H7 str. Sakai	NP_312596.1	ECs4569	4607018	4609045	hypothetical protein
Escherichia coli O157:H7 str. Sakai	NP_312597.1	ECs4570	4609042	4609395	hypothetical protein
Escherichia coli O157:H7 str. Sakai	NP_312598.1	ECs4571	4609580	4609879	SepZ
Escherichia coli O157:H7 str. Sakai	NP_312599.1	ECs4572	4609912	4610340	hypothetical protein
Escherichia coli O157:H7 str. Sakai	NP_312600.1	ECs4573	4610343	4610915	EscJ
Escherichia coli O157:H7 str. Sakai	NP_312601.1	ECs4574	4610921	4611376	SepD
Escherichia coli O157:H7 str. Sakai	NP_312602.1	ECs4575	4611376	4612914	EscC
Escherichia coli O157:H7 str. Sakai	NP_312603.1	ECs4576	4612928	4613383	CesD
Escherichia coli O157:H7 str. Sakai	NP_312604.1	ECs4577	4613767	4614180	hypothetical protein
Escherichia coli O157:H7 str. Sakai	NP_312605.1	ECs4578	4614235	4614606	negative regulator GrlR
Escherichia coli O157:H7 str. Sakai	NP_312606.1	ECs4579	4614802	4615260	hypothetical protein
Escherichia coli O157:H7 str. Sakai	NP_312606.1	ECs4579	4614802	4615260	hypothetical protein
Escherichia coli O157:H7 str. Sakai	NP_312607.1	ECs4580	4615257	4616294	secretion system apparatus protein SsaU
Escherichia coli O157:H7 str. Sakai	NP_312608.1	ECs4581	4616287	4617063	EscT
Escherichia coli O157:H7 str. Sakai	NP_312609.1	ECs4582	4617063	4617332	EscS
Escherichia coli O157:H7 str. Sakai	NP_312610.1	ECs4583	4617332	4617985	type III secretion system protein
Escherichia coli O157:H7 str. Sakai	NP_312611.1	ECs4584	4617990	4618685	hypothetical protein
Escherichia coli O157:H7 str. Sakai	NP_312612.1	ECs4585	4618630	4619229	hypothetical protein
Escherichia coli O157:H7 str. Sakai	NP_312613.1	ECs4586	4619226	4619549	hypothetical protein
Escherichia coli O157:H7 str. Sakai	NP_312614.1	ECs4587	4619553	4619771	hypothetical protein
Escherichia coli O157:H7 str. Sakai	NP_312615.1	ECs4588	4619786	4620175	hypothetical protein
Escherichia coli O157:H7 str. Sakai	NP_312680.1	ECs4653	4686286	4688694	hypothetical protein
Escherichia coli O157:H7 str. Sakai	NP_312681.1	ECs4654	4688995	4689666	hypothetical protein
Escherichia coli O157:H7 str. Sakai	NP_312682.1	ECs4655	4689712	4690182	hypothetical protein
Escherichia coli O157:H7 str. Sakai	NP_312683.1	ECs4656	4690281	4690460	hypothetical protein
Escherichia coli O157:H7 str. Sakai	NP_312684.1	ECs4657	4690651	4693035	hypothetical protein
Escherichia coli O157:H7 str. Sakai	NP_944572.1	ECs5542	4693117	4693323	hypothetical protein
Escherichia coli O157:H7 str. Sakai	NP_312686.1	ECs4659	4693425	4693604	hypothetical protein
Escherichia coli O157:H7 str. Sakai	NP_312687.1	ECs4660	4693561	4694286	transcriptional regulator PhoU
Escherichia coli O157:H7 str. Sakai	NP_312967.1	ECs4940	5038651	5038806	hypothetical protein
Escherichia coli O157:H7 str. Sakai	NP_312968.1	ECs4941	5038926	5040155	L-sorbose 1-phosphate dehydrogenase
Escherichia coli O157:H7 str. Sakai	NP_312970.1	ECs4943	5041093	5041623	regulatory protein
Escherichia coli O157:H7 str. Sakai	NP_312971.1	ECs4944	5041814	5042062	DNA-binding protein
Escherichia coli O157:H7 str. Sakai	NP_312972.1	ECs4945	5042064	5044154	phage transposase
Escherichia coli O157:H7 str. Sakai	NP_312977.1	ECs4950	5045928	5046200	hypothetical protein
Escherichia coli O157:H7 str. Sakai	NP_312978.1	ECs4951	5046205	5046498	hypothetical protein
Escherichia coli O157:H7 str. Sakai	NP_312979.1	ECs4952	5046510	5047040	host-nuclease inhibitor protein
Escherichia coli O157:H7 str. Sakai	NP_312980.1	ECs4953	5047138	5047680	hypothetical protein
Escherichia coli O157:H7 str. Sakai	NP_312981.1	ECs4954	5047684	5048217	hypothetical protein
Escherichia coli O157:H7 str. Sakai	NP_312982.1	ECs4955	5048217	5048732	hypothetical protein
Escherichia coli O157:H7 str. Sakai	NP_312983.1	ECs4956	5048997	5049287	hypothetical protein
Escherichia coli O157:H7 str. Sakai	NP_944579.1	ECs5580	5049284	5049469	hypothetical protein
Escherichia coli O157:H7 str. Sakai	NP_312984.1	ECs4957	5049466	5049840	hypothetical protein
Escherichia coli O157:H7 str. Sakai	NP_312985.1	ECs4958	5049833	5050030	hypothetical protein
Escherichia coli O157:H7 str. Sakai	NP_312986.1	ECs4959	5050020	5050316	hypothetical protein
Escherichia coli O157:H7 str. Sakai	NP_312987.1	ECs4960	5050313	5050822	hypothetical protein
Escherichia coli O157:H7 str. Sakai	NP_312988.1	ECs4961	5050892	5051317	transcriptional regulator
Escherichia coli O157:H7 str. Sakai	NP_312989.1	ECs4962	5051389	5051889	endolysin
Escherichia coli O157:H7 str. Sakai	NP_312991.1	ECs4964	5052108	5052554	hypothetical protein
Escherichia coli O157:H7 str. Sakai	NP_312992.1	ECs4965	5052564	5052791	C4-type zinc finger TraR
Escherichia coli O157:H7 str. Sakai	NP_312993.1	ECs4966	5052772	5053080	hypothetical protein
Escherichia coli O157:H7 str. Sakai	NP_312994.1	ECs4967	5053077	5053367	hypothetical protein
Escherichia coli O157:H7 str. Sakai	NP_312995.1	ECs4968	5053370	5053951	hypothetical protein
Escherichia coli O157:H7 str. Sakai	NP_312996.1	ECs4969	5053951	5055615	portal protein
Escherichia coli O157:H7 str. Sakai	NP_312997.1	ECs4970	5055678	5057204	hypothetical protein
Escherichia coli O157:H7 str. Sakai	NP_312998.1	ECs4971	5057188	5058513	hypothetical protein
Escherichia coli O157:H7 str. Sakai	NP_312999.1	ECs4972	5058632	5059105	virion morphogenesis protein
Escherichia coli O157:H7 str. Sakai	NP_313000.1	ECs4973	5059282	5060406	protease
Escherichia coli O157:H7 str. Sakai	NP_313001.1	ECs4974	5060406	5061353	major head subunit
Escherichia coli O157:H7 str. Sakai	NP_313002.1	ECs4975	5061397	5061783	hypothetical protein
Escherichia coli O157:H7 str. Sakai	NP_313003.1	ECs4976	5061780	5062199	hypothetical protein
Escherichia coli O157:H7 str. Sakai	NP_313004.1	ECs4977	5062196	5062756	hypothetical protein
Escherichia coli O157:H7 str. Sakai	NP_313005.1	ECs4978	5062757	5063002	hypothetical protein
Escherichia coli O157:H7 str. Sakai	NP_313006.1	ECs4979	5062999	5064501	tail sheath protein
Escherichia coli O157:H7 str. Sakai	NP_313007.1	ECs4980	5064510	5064875	hypothetical protein
Escherichia coli O157:H7 str. Sakai	NP_313008.1	ECs4981	5064890	5065366	hypothetical protein
Escherichia coli O157:H7 str. Sakai	NP_313009.1	ECs4982	5065493	5067568	tape measure protein
Escherichia coli O157:H7 str. Sakai	NP_312983.1	ECs4956	5048997	5049287	hypothetical protein
Escherichia coli O157:H7 str. Sakai	NP_944579.1	ECs5580	5049284	5049469	hypothetical protein
Escherichia coli O157:H7 str. Sakai	NP_312984.1	ECs4957	5049466	5049840	hypothetical protein
Escherichia coli O157:H7 str. Sakai	NP_312985.1	ECs4958	5049833	5050030	hypothetical protein
Escherichia coli O157:H7 str. Sakai	NP_312986.1	ECs4959	5050020	5050316	hypothetical protein
Escherichia coli O157:H7 str. Sakai	NP_312987.1	ECs4960	5050313	5050822	hypothetical protein
Escherichia coli O157:H7 str. Sakai	NP_312988.1	ECs4961	5050892	5051317	transcriptional regulator
Escherichia coli O157:H7 str. Sakai	NP_312989.1	ECs4962	5051389	5051889	endolysin
Escherichia coli O157:H7 str. Sakai	NP_312991.1	ECs4964	5052108	5052554	hypothetical protein
Escherichia coli O157:H7 str. Sakai	NP_312992.1	ECs4965	5052564	5052791	C4-type zinc finger TraR
Escherichia coli O157:H7 str. Sakai	NP_312993.1	ECs4966	5052772	5053080	hypothetical protein
Escherichia coli O157:H7 str. Sakai	NP_312994.1	ECs4967	5053077	5053367	hypothetical protein
Escherichia coli O157:H7 str. Sakai	NP_313009.1	ECs4982	5065493	5067568	tape measure protein
Escherichia coli O157:H7 str. Sakai	NP_313010.1	ECs4983	5067534	5068904	DNA circulation protein
Escherichia coli O157:H7 str. Sakai	NP_313011.1	ECs4984	5068888	5070012	tail protein
Escherichia coli O157:H7 str. Sakai	NP_313012.1	ECs4985	5070002	5070616	hypothetical protein
Escherichia coli O157:H7 str. Sakai	NP_313013.1	ECs4986	5070609	5071046	hypothetical protein
Escherichia coli O157:H7 str. Sakai	NP_313014.1	ECs4987	5071043	5072128	hypothetical protein
Escherichia coli O157:H7 str. Sakai	NP_313015.1	ECs4988	5072119	5072679	hypothetical protein
Escherichia coli O157:H7 str. Sakai	NP_313016.1	ECs4989	5072679	5073590	tail fiber
Escherichia coli O157:H7 str. Sakai	NP_313017.1	ECs4990	5073625	5074146	tail fiber assembly protein
Escherichia coli O157:H7 str. Sakai	NP_313018.1	ECs4991	5074226	5074429	tail fiber protein
Escherichia coli O157:H7 str. Sakai	NP_313018.1	ECs4991	5074226	5074429	tail fiber protein
Escherichia coli O157:H7 str. Sakai	NP_313019.1	ECs4992	5074651	5075211	DNA-invertase
Escherichia coli O157:H7 str. Sakai	NP_313020.1	ECs4993	5075311	5077350	hypothetical protein
Escherichia coli O157:H7 str. Sakai	NP_313021.1	ECs4994	5077497	5077679	hypothetical protein
Escherichia coli O157:H7 str. Sakai	NP_313022.1	ECs4995	5077715	5077960	hypothetical protein
Escherichia coli O157:H7 str. Sakai	NP_313023.1	ECs4996	5077999	5078310	hypothetical protein
Escherichia coli O157:H7 str. Sakai	NP_313024.1	ECs4997	5078578	5078778	translational regulator
Escherichia coli O157:H7 str. Sakai	NP_944580.1	ECs5581	5078681	5078917	hypothetical protein
Escherichia coli O157:H7 str. Sakai	NP_313025.1	ECs4998	5078732	5079469	DNA modification protein
Escherichia coli O157:H7 str. Sakai	NP_313250.1	ECs5224	5327937	5328071	pyrBI operon leader peptide
Escherichia coli O157:H7 str. Sakai	NP_313252.1	ECs5225	5328352	5328747	hypothetical protein
Escherichia coli O157:H7 str. Sakai	NP_313253.1	ECs5226	5328878	5329591	oxidoreductase
Escherichia coli O157:H7 str. Sakai	NP_313255.2	ECs5228	5329662	5330255	hypothetical protein
Escherichia coli O157:H7 str. Sakai	NP_313256.2	ECs5229	5330400	5330852	hypothetical protein
Escherichia coli O157:H7 str. Sakai	NP_313257.1	ECs5230	5330975	5332747	hypothetical protein
Escherichia coli O157:H7 str. Sakai	NP_313272.1	ECs5245	5350719	5351003	hypothetical protein
Escherichia coli O157:H7 str. Sakai	NP_313273.1	ECs5246	5351218	5351550	hypothetical protein
Escherichia coli O157:H7 str. Sakai	NP_313274.1	ECs5247	5352114	5352290	hypothetical protein
Escherichia coli O157:H7 str. Sakai	NP_313275.1	ECs5248	5352554	5353021	hypothetical protein
Escherichia coli O157:H7 str. Sakai	NP_313276.1	ECs5249	5353208	5353783	resolvase
Escherichia coli O157:H7 str. Sakai	NP_313277.1	ECs5250	5353982	5355298	hypothetical protein
Escherichia coli O157:H7 str. Sakai	NP_313273.1	ECs5246	5351218	5351550	hypothetical protein
Escherichia coli O157:H7 str. Sakai	NP_313274.1	ECs5247	5352114	5352290	hypothetical protein
Escherichia coli O157:H7 str. Sakai	NP_313275.1	ECs5248	5352554	5353021	hypothetical protein
Escherichia coli O157:H7 str. Sakai	NP_313276.1	ECs5249	5353208	5353783	resolvase
Escherichia coli O157:H7 str. Sakai	NP_313277.1	ECs5250	5353982	5355298	hypothetical protein
Escherichia coli O157:H7 str. Sakai	NP_313278.1	ECs5251	5355450	5356223	hypothetical protein
Escherichia coli O157:H7 str. Sakai	NP_313279.1	ECs5252	5356340	5356804	transcriptional regulator
Escherichia coli O157:H7 str. Sakai	NP_313281.1	ECs5254	5358807	5359658	hypothetical protein
Escherichia coli O157:H7 str. Sakai	NP_313282.1	ECs5255	5359645	5359971	hypothetical protein
Escherichia coli O157:H7 str. Sakai	NP_313283.1	ECs5256	5360199	5361302	hypothetical protein
Escherichia coli O157:H7 str. Sakai	NP_313284.1	ECs5257	5361306	5362013	hypothetical protein
Escherichia coli O157:H7 str. Sakai	NP_313285.1	ECs5258	5362020	5363672	hypothetical protein
Escherichia coli O157:H7 str. Sakai	NP_313286.1	ECs5259	5363890	5367243	hypothetical protein
Escherichia coli O157:H7 str. Sakai	NP_313293.1	ECs5266	5390981	5391211	hypothetical protein
Escherichia coli O157:H7 str. Sakai	NP_313294.1	ECs5267	5391157	5391399	hypothetical protein
Escherichia coli O157:H7 str. Sakai	NP_944585.1	ECs5592	5391319	5391504	hypothetical protein
Escherichia coli O157:H7 str. Sakai	NP_313295.1	ECs5268	5391522	5392502	hypothetical protein
Escherichia coli O157:H7 str. Sakai	NP_313296.1	ECs5269	5392567	5393781	N-acetylneuraminic acid mutarotase
Escherichia coli O157:H7 str. Sakai	NP_313297.2	ECs5270	5393693	5394409	hypothetical protein
Escherichia coli O157:H7 str. Sakai	NP_313298.1	ECs5271	5395865	5396467	tyrosine recombinase
Escherichia coli O157:H7 str. Sakai	NP_313299.1	ECs5272	5396945	5397541	tyrosine recombinase
Escherichia coli O157:H7 str. Sakai	NP_313330.1	ECs5303	5434891	5435055	hypothetical protein
Escherichia coli O157:H7 str. Sakai	NP_313331.1	ECs5304	5435152	5436033	hypothetical protein
Escherichia coli O157:H7 str. Sakai	NP_313332.1	ECs5305	5436081	5437244	hypothetical protein
Escherichia coli O157:H7 str. Sakai	NP_944586.1	ECs5593	5437291	5437632	endoribonuclease SymE
Escherichia coli O157:H7 str. Sakai	NP_313333.1	ECs5306	5437853	5439607	type I restriction-modification enzyme S subunit
Escherichia coli CFT073	NP_752195.1	c0249	245650	246405	hydroxyacylglutathione hydrolase
Escherichia coli CFT073	NP_752196.1	c0250	246421	247161	hypothetical protein
Escherichia coli CFT073	NP_752197.2	c0251	247158	247625	ribonuclease H
Escherichia coli CFT073	NP_752198.1	c0252	247681	248421	DNA polymerase III subunit epsilon
Escherichia coli CFT073	NP_752199.1	c0253	248670	249014	hypothetical protein
Escherichia coli CFT073	NP_752200.1	c0254	248751	248996	hypothetical protein
Escherichia coli CFT073	NP_752201.1	c0255	249162	249608	hypothetical protein
Escherichia coli CFT073	NP_752202.1	c0256	249923	250144	hypothetical protein
Escherichia coli CFT073	NP_752203.1	c0257	250214	250564	hypothetical protein
Escherichia coli CFT073	NP_752199.1	c0253	248670	249014	hypothetical protein
Escherichia coli CFT073	NP_752200.1	c0254	248751	248996	hypothetical protein
Escherichia coli CFT073	NP_752201.1	c0255	249162	249608	hypothetical protein
Escherichia coli CFT073	NP_752202.1	c0256	249923	250144	hypothetical protein
Escherichia coli CFT073	NP_752203.1	c0257	250214	250564	hypothetical protein
Escherichia coli CFT073	NP_752204.1	c0258	250595	251242	hypothetical protein
Escherichia coli CFT073	NP_752205.1	c0259	251193	252143	hypothetical protein
Escherichia coli CFT073	NP_752206.1	c0260	251502	251666	hypothetical protein
Escherichia coli CFT073	NP_752209.1	c0263	253783	254469	transposase
Escherichia coli CFT073	NP_752210.1	c0264	254517	254771	hypothetical protein
Escherichia coli CFT073	NP_752211.1	c0265	254850	255197	hypothetical protein
Escherichia coli CFT073	NP_752212.1	c0268	256927	257682	hypothetical protein
Escherichia coli CFT073	NP_752213.1	c0269	257757	258134	hypothetical protein
Escherichia coli CFT073	NP_752214.1	c0270	258181	258645	hypothetical protein
Escherichia coli CFT073	NP_752215.1	c0271	258605	259249	hypothetical protein
Escherichia coli CFT073	NP_752216.1	c0272	259268	259489	hypothetical protein
Escherichia coli CFT073	NP_752217.1	c0273	259552	260043	radC-like protein yeeS
Escherichia coli CFT073	NP_752218.1	c0274	259564	260523	hypothetical protein
Escherichia coli CFT073	NP_752219.1	c0275	260044	260589	hypothetical protein
Escherichia coli CFT073	NP_752220.1	c0276	260611	260835	hypothetical protein
Escherichia coli CFT073	NP_752221.1	c0277	260823	261671	hypothetical protein
Escherichia coli CFT073	NP_752222.1	c0278	260856	261677	hypothetical protein
Escherichia coli CFT073	NP_752223.1	c0279	261777	262010	hypothetical protein
Escherichia coli CFT073	NP_752224.1	c0280	262128	262613	hypothetical protein
Escherichia coli CFT073	NP_752225.1	c0281	262736	262984	hypothetical protein
Escherichia coli CFT073	NP_752226.1	c0282	263015	263653	hypothetical protein
Escherichia coli CFT073	NP_752227.1	c0283	263700	264206	hypothetical protein
Escherichia coli CFT073	NP_752228.1	c0284	264296	265366	hypothetical protein
Escherichia coli CFT073	NP_752229.1	c0285	265363	266268	hypothetical protein
Escherichia coli CFT073	NP_752230.1	c0286	266265	268076	hypothetical protein
Escherichia coli CFT073	NP_752231.1	c0287	268315	268662	hypothetical protein
Escherichia coli CFT073	NP_752232.1	c0288	268880	269005	hypothetical protein
Escherichia coli CFT073	NP_752233.1	c0289	269022	269378	hypothetical protein
Escherichia coli CFT073	NP_752234.1	c0290	269537	270640	hypothetical protein
Escherichia coli CFT073	NP_752235.1	c0291	271030	271638	hypothetical protein
Escherichia coli CFT073	YP_004853796.1	c0292	271866	272603	hypothetical protein
Escherichia coli CFT073	NP_752237.1	c0293	272721	273530	hypothetical protein
Escherichia coli CFT073	NP_752232.1	c0288	268880	269005	hypothetical protein
Escherichia coli CFT073	NP_752233.1	c0289	269022	269378	hypothetical protein
Escherichia coli CFT073	NP_752234.1	c0290	269537	270640	hypothetical protein
Escherichia coli CFT073	NP_752235.1	c0291	271030	271638	hypothetical protein
Escherichia coli CFT073	YP_004853796.1	c0292	271866	272603	hypothetical protein
Escherichia coli CFT073	NP_752237.1	c0293	272721	273530	hypothetical protein
Escherichia coli CFT073	NP_752256.1	c0312	287365	287607	hypothetical protein
Escherichia coli CFT073	NP_752257.1	c0313	287635	288201	hypothetical protein
Escherichia coli CFT073	NP_752258.1	c0314	288254	288409	hypothetical protein
Escherichia coli CFT073	NP_752259.1	c0315	288306	288521	hypothetical protein
Escherichia coli CFT073	NP_752260.1	c0316	288427	288717	hypothetical protein
Escherichia coli CFT073	NP_752261.1	c0317	288649	288786	hypothetical protein
Escherichia coli CFT073	NP_752262.1	c0318	289106	289744	hypothetical protein
Escherichia coli CFT073	NP_752263.1	c0319	289986	291158	oligogalacturonide lyase
Escherichia coli CFT073	NP_752264.1	c0320	290959	291114	hypothetical protein
Escherichia coli CFT073	NP_752265.1	c0321	291188	291988	gluconate 5-dehydrogenase
Escherichia coli CFT073	NP_752266.1	c0322	292732	294246	oligogalacturonide transporter
Escherichia coli CFT073	NP_752267.1	c0323	294176	296482	exopolygalacturonate lyase
Escherichia coli CFT073	NP_752268.1	c0324	295181	295303	hypothetical protein
Escherichia coli CFT073	NP_752269.1	c0325	296575	297555	hypothetical protein
Escherichia coli CFT073	NP_752270.1	c0326	297875	298303	hypothetical protein
Escherichia coli CFT073	NP_752271.1	c0327	298646	299116	hypothetical protein
Escherichia coli CFT073	NP_752272.1	c0328	299622	299861	hypothetical protein
Escherichia coli CFT073	NP_752273.1	c0329	299991	300116	hypothetical protein
Escherichia coli CFT073	NP_752274.1	c0330	300643	301428	deoxyribose operon repressor
Escherichia coli CFT073	NP_752275.1	c0331	301731	302651	ribokinase
Escherichia coli CFT073	NP_752276.1	c0332	302679	303995	L-fucose permease
Escherichia coli CFT073	NP_752277.1	c0333	304007	305020	cytoplasmic protein
Escherichia coli CFT073	NP_752282.1	c0338	309547	309678	hypothetical protein
Escherichia coli CFT073	NP_752283.1	c0339	309763	309915	hypothetical protein
Escherichia coli CFT073	NP_752284.1	c0340	309979	310638	hypothetical protein
Escherichia coli CFT073	NP_752285.1	c0341	310629	310817	hypothetical protein
Escherichia coli CFT073	NP_752286.1	c0345	312645	322295	ShlA/HecA/FhaA exofamily protein
Escherichia coli CFT073	NP_752287.1	c0348	323695	323937	hypothetical protein
Escherichia coli CFT073	NP_752288.1	c0349	324082	325206	transposase
Escherichia coli CFT073	NP_752289.1	c0350	326209	330324	Pic serine protease
Escherichia coli CFT073	NP_752290.1	c0351	330391	330552	hypothetical protein
Escherichia coli CFT073	NP_752291.1	c0352	331417	331623	partial transposase
Escherichia coli CFT073	NP_752292.1	c0354	332304	332630	hypothetical protein
Escherichia coli CFT073	NP_752293.1	c0355	333750	334046	hypothetical protein
Escherichia coli CFT073	NP_752294.1	c0357	334492	334875	hypothetical protein
Escherichia coli CFT073	NP_752295.1	c0358	334872	335351	hypothetical protein
Escherichia coli CFT073	NP_752296.1	c0359	335169	335291	hypothetical protein
Escherichia coli CFT073	NP_752297.1	c0360	336046	337293	hypothetical protein
Escherichia coli CFT073	NP_752298.1	c0361	337318	339465	cytoplasmic membrane export protein
Escherichia coli CFT073	NP_752299.1	c0362	339511	340773	membrane spanning export protein
Escherichia coli CFT073	NP_752300.1	c0363	340972	345804	RTX family exoprotein A gene
Escherichia coli CFT073	NP_752301.1	c0364	345925	346407	hypothetical protein
Escherichia coli CFT073	NP_752302.1	c0365	346408	346938	hypothetical protein
Escherichia coli CFT073	NP_752303.1	c0366	346889	347158	hypothetical protein
Escherichia coli CFT073	NP_752304.1	c0367	347299	347775	hypothetical protein
Escherichia coli CFT073	NP_752305.1	c0368	348228	348353	hypothetical protein
Escherichia coli CFT073	NP_752290.1	c0351	330391	330552	hypothetical protein
Escherichia coli CFT073	NP_752291.1	c0352	331417	331623	partial transposase
Escherichia coli CFT073	NP_752292.1	c0354	332304	332630	hypothetical protein
Escherichia coli CFT073	NP_752293.1	c0355	333750	334046	hypothetical protein
Escherichia coli CFT073	NP_752294.1	c0357	334492	334875	hypothetical protein
Escherichia coli CFT073	NP_752295.1	c0358	334872	335351	hypothetical protein
Escherichia coli CFT073	NP_752296.1	c0359	335169	335291	hypothetical protein
Escherichia coli CFT073	NP_752297.1	c0360	336046	337293	hypothetical protein
Escherichia coli CFT073	NP_752298.1	c0361	337318	339465	cytoplasmic membrane export protein
Escherichia coli CFT073	NP_752299.1	c0362	339511	340773	membrane spanning export protein
Escherichia coli CFT073	NP_752328.1	c0391	370454	370792	CP4-like integrase
Escherichia coli CFT073	NP_752329.1	c0392	371227	371751	hypothetical protein
Escherichia coli CFT073	NP_752330.1	c0393	371877	376007	hemoglobin protease
Escherichia coli CFT073	NP_752331.1	c0394	376320	376517	hypothetical protein
Escherichia coli CFT073	NP_752332.1	c0395	376435	376560	hypothetical protein
Escherichia coli CFT073	NP_752333.1	c0396	376600	376815	insertion element IS1 1/2/3/5/6 protein insA
Escherichia coli CFT073	NP_752334.1	c0397	377117	377293	InsB protein
Escherichia coli CFT073	NP_752335.1	c0398	377672	377854	hypothetical protein
Escherichia coli CFT073	NP_752345.1	c0408	388835	388978	hypothetical protein
Escherichia coli CFT073	NP_752346.1	c0409	388990	389979	oxidoreductase
Escherichia coli CFT073	NP_752347.1	c0410	390151	391071	hypothetical protein
Escherichia coli CFT073	NP_752348.1	c0411	391165	392154	LysR family transcriptional regulator
Escherichia coli CFT073	NP_752349.1	c0412	392279	393247	transcriptional regulator YcjZ
Escherichia coli CFT073	NP_752345.1	c0408	388835	388978	hypothetical protein
Escherichia coli CFT073	NP_752346.1	c0409	388990	389979	oxidoreductase
Escherichia coli CFT073	NP_752347.1	c0410	390151	391071	hypothetical protein
Escherichia coli CFT073	NP_752348.1	c0411	391165	392154	LysR family transcriptional regulator
Escherichia coli CFT073	NP_752349.1	c0412	392279	393247	transcriptional regulator YcjZ
Escherichia coli CFT073	NP_752350.1	c0413	393278	394267	aldo/keto reductase
Escherichia coli CFT073	NP_752351.1	c0414	394294	395145	2,5-diketo-D-gluconate reductase A
Escherichia coli CFT073	NP_752353.1	c0416	400086	400976	transcriptional regulator YkgA
Escherichia coli CFT073	NP_752354.1	c0417	401176	402060	2,5-diketo-D-gluconate reductase A
Escherichia coli CFT073	NP_752355.1	c0418	402220	402822	hypothetical protein
Escherichia coli CFT073	NP_752356.1	c0419	402825	403076	hypothetical protein
Escherichia coli CFT073	NP_752357.2	c0420	403170	404495	pyridine nucleotide-disulfide oxidoreductase
Escherichia coli CFT073	NP_752362.1	c0425	409190	409858	hypothetical protein
Escherichia coli CFT073	NP_752363.1	c0426	410042	412372	hypothetical protein
Escherichia coli CFT073	NP_752364.1	c0427	412381	413142	hypothetical protein
Escherichia coli CFT073	NP_752365.1	c0428	413296	414000	hypothetical protein
Escherichia coli CFT073	NP_752366.1	c0429	413972	414127	hypothetical protein
Escherichia coli CFT073	NP_752367.1	c0430	414420	415022	Type 1 fimbriae regulatory protein fimB
Escherichia coli CFT073	NP_752481.1	c0547	528144	528275	hypothetical protein
Escherichia coli CFT073	NP_752482.2	c0548	528399	528716	transcriptional regulator BolA
Escherichia coli CFT073	NP_752483.1	c0549	528643	529065	hypothetical protein
Escherichia coli CFT073	NP_752484.1	c0550	528725	528913	hypothetical protein
Escherichia coli CFT073	NP_752485.1	c0551	529060	530358	trigger factor
Escherichia coli CFT073	NP_752486.1	c0552	529069	530370	hypothetical protein
Escherichia coli CFT073	NP_752487.1	c0553	530604	531227	ATP-dependent Clp protease proteolytic subunit
Escherichia coli CFT073	NP_752488.1	c0554	531353	532627	ATP-dependent protease ATP-binding subunit ClpX
Escherichia coli CFT073	NP_752489.1	c0555	532770	535169	DNA-binding ATP-dependent protease La
Escherichia coli CFT073	NP_752490.1	c0556	535378	535650	transcriptional regulator HU subunit beta
Escherichia coli CFT073	NP_753086.1	c1161	1119700	1121025	N-glycosyltransferase
Escherichia coli CFT073	NP_753087.1	c1162	1121018	1123036	outer membrane N-deacetylase
Escherichia coli CFT073	NP_753088.1	c1163	1123045	1125468	outer membrane protein PgaA
Escherichia coli CFT073	NP_753089.1	c1164	1125933	1127423	hypothetical protein
Escherichia coli CFT073	NP_753090.1	c1165	1127702	1128904	P4 family integrase
Escherichia coli CFT073	NP_753091.1	c1166	1129092	1130909	hypothetical protein
Escherichia coli CFT073	NP_753092.1	c1167	1131195	1131359	hypothetical protein
Escherichia coli CFT073	NP_753093.1	c1168	1131407	1131799	hypothetical protein
Escherichia coli CFT073	NP_753094.1	c1169	1132071	1132319	prophage CP4-57 regulatory protein alpA
Escherichia coli CFT073	NP_753095.1	c1170	1132944	1134404	hypothetical protein
Escherichia coli CFT073	NP_753096.1	c1171	1135368	1135961	hypothetical protein
Escherichia coli CFT073	NP_753097.1	c1172	1136060	1136317	hypothetical protein
Escherichia coli CFT073	NP_753098.1	c1173	1136063	1136269	hypothetical protein
Escherichia coli CFT073	NP_753120.1	c1201	1155655	1156494	phospholipid biosynthesis acyltransferase
Escherichia coli CFT073	NP_753121.1	c1202	1156473	1157219	hypothetical protein
Escherichia coli CFT073	NP_753122.1	c1203	1157236	1158294	O-methyltransferase
Escherichia coli CFT073	NP_753123.1	c1204	1158359	1158748	hypothetical protein
Escherichia coli CFT073	NP_753124.1	c1205	1159313	1162039	hypothetical protein
Escherichia coli CFT073	NP_753125.1	c1206	1161999	1163231	hypothetical protein
Escherichia coli CFT073	NP_753126.1	c1207	1163191	1164804	hypothetical protein
Escherichia coli CFT073	NP_753127.1	c1208	1165325	1165702	hypothetical protein
Escherichia coli CFT073	NP_753128.1	c1209	1166202	1166597	hypothetical protein
Escherichia coli CFT073	NP_753129.1	c1210	1166395	1166571	hypothetical protein
Escherichia coli CFT073	NP_753130.1	c1213	1167823	1168386	hypothetical protein
Escherichia coli CFT073	NP_753131.1	c1214	1168463	1168702	Cea protein
Escherichia coli CFT073	NP_753132.1	c1215	1169460	1169669	entry exclusion protein 2
Escherichia coli CFT073	NP_753133.1	c1216	1169792	1169947	hypothetical protein
Escherichia coli CFT073	NP_753134.1	c1217	1169968	1170276	hypothetical protein
Escherichia coli CFT073	NP_753135.1	c1218	1170358	1170861	hypothetical protein
Escherichia coli CFT073	NP_753136.1	c1219	1170833	1171582	transposase
Escherichia coli CFT073	NP_753137.1	c1220	1172485	1173561	phospho-2-dehydro-3-deoxyheptonate aldolase
Escherichia coli CFT073	NP_753138.1	c1221	1173449	1173682	hypothetical protein
Escherichia coli CFT073	NP_753139.1	c1222	1174032	1174163	hypothetical protein
Escherichia coli CFT073	NP_753140.1	c1224	1174628	1175380	transposase insF
Escherichia coli CFT073	NP_753141.1	c1225	1175364	1175588	transposase insE
Escherichia coli CFT073	NP_753142.1	c1227	1176756	1177049	MchB protein
Escherichia coli CFT073	NP_753143.1	c1229	1177321	1178871	MchC protein
Escherichia coli CFT073	NP_753144.1	c1230	1178897	1179349	MchD protein
Escherichia coli CFT073	NP_753145.1	c1231	1179502	1180776	microcin H47 secretion protein
Escherichia coli CFT073	NP_753146.1	c1232	1180751	1182865	microcin H47 secretion ATP-binding protein
Escherichia coli CFT073	NP_753147.1	c1233	1183572	1184258	hypothetical protein
Escherichia coli CFT073	NP_753148.1	c1234	1184358	1184828	hypothetical protein
Escherichia coli CFT073	NP_753149.1	c1235	1185274	1185786	hypothetical protein
Escherichia coli CFT073	NP_753150.1	c1236	1186019	1186597	hypothetical protein
Escherichia coli CFT073	NP_753151.1	c1237	1186872	1187156	F1C and S fimbrial switch regulatory protein
Escherichia coli CFT073	NP_753152.1	c1238	1187512	1187841	F1C and S fimbrial switch regulatory protein
Escherichia coli CFT073	NP_753153.1	c1239	1188213	1188755	F1C major fimbrial subunit
Escherichia coli CFT073	NP_753154.1	c1240	1188841	1189365	minor F1C fimbrial subunit
Escherichia coli CFT073	NP_753155.1	c1241	1189406	1190101	F1C periplasmic chaperone
Escherichia coli CFT073	NP_753156.1	c1242	1190123	1192801	F1C fimbrial usher
Escherichia coli CFT073	NP_753157.1	c1243	1192814	1193341	F1C minor fimbrial subunit F
Escherichia coli CFT073	NP_753158.1	c1244	1193363	1193866	F1C minor fimbrial subunit protein G presursor
Escherichia coli CFT073	NP_753159.1	c1245	1193817	1194827	F1C fimbrial adhesin
Escherichia coli CFT073	NP_753160.1	c1246	1195131	1195871	hypothetical protein
Escherichia coli CFT073	NP_753161.1	c1247	1196018	1196569	regulatory protein
Escherichia coli CFT073	NP_753162.1	c1248	1196895	1197932	hypothetical protein
Escherichia coli CFT073	NP_753163.1	c1249	1197942	1198136	hypothetical protein
Escherichia coli CFT073	NP_753131.1	c1214	1168463	1168702	Cea protein
Escherichia coli CFT073	NP_753132.1	c1215	1169460	1169669	entry exclusion protein 2
Escherichia coli CFT073	NP_753133.1	c1216	1169792	1169947	hypothetical protein
Escherichia coli CFT073	NP_753134.1	c1217	1169968	1170276	hypothetical protein
Escherichia coli CFT073	NP_753135.1	c1218	1170358	1170861	hypothetical protein
Escherichia coli CFT073	NP_753136.1	c1219	1170833	1171582	transposase
Escherichia coli CFT073	NP_753137.1	c1220	1172485	1173561	phospho-2-dehydro-3-deoxyheptonate aldolase
Escherichia coli CFT073	NP_753138.1	c1221	1173449	1173682	hypothetical protein
Escherichia coli CFT073	NP_753139.1	c1222	1174032	1174163	hypothetical protein
Escherichia coli CFT073	NP_753140.1	c1224	1174628	1175380	transposase insF
Escherichia coli CFT073	NP_753141.1	c1225	1175364	1175588	transposase insE
Escherichia coli CFT073	NP_753142.1	c1227	1176756	1177049	MchB protein
Escherichia coli CFT073	NP_753143.1	c1229	1177321	1178871	MchC protein
Escherichia coli CFT073	NP_753144.1	c1230	1178897	1179349	MchD protein
Escherichia coli CFT073	NP_753145.1	c1231	1179502	1180776	microcin H47 secretion protein
Escherichia coli CFT073	NP_753146.1	c1232	1180751	1182865	microcin H47 secretion ATP-binding protein
Escherichia coli CFT073	NP_753147.1	c1233	1183572	1184258	hypothetical protein
Escherichia coli CFT073	NP_753148.1	c1234	1184358	1184828	hypothetical protein
Escherichia coli CFT073	NP_753149.1	c1235	1185274	1185786	hypothetical protein
Escherichia coli CFT073	NP_753150.1	c1236	1186019	1186597	hypothetical protein
Escherichia coli CFT073	NP_753151.1	c1237	1186872	1187156	F1C and S fimbrial switch regulatory protein
Escherichia coli CFT073	NP_753152.1	c1238	1187512	1187841	F1C and S fimbrial switch regulatory protein
Escherichia coli CFT073	NP_753153.1	c1239	1188213	1188755	F1C major fimbrial subunit
Escherichia coli CFT073	NP_753154.1	c1240	1188841	1189365	minor F1C fimbrial subunit
Escherichia coli CFT073	NP_753155.1	c1241	1189406	1190101	F1C periplasmic chaperone
Escherichia coli CFT073	NP_753133.1	c1216	1169792	1169947	hypothetical protein
Escherichia coli CFT073	NP_753134.1	c1217	1169968	1170276	hypothetical protein
Escherichia coli CFT073	NP_753135.1	c1218	1170358	1170861	hypothetical protein
Escherichia coli CFT073	NP_753136.1	c1219	1170833	1171582	transposase
Escherichia coli CFT073	NP_753137.1	c1220	1172485	1173561	phospho-2-dehydro-3-deoxyheptonate aldolase
Escherichia coli CFT073	NP_753138.1	c1221	1173449	1173682	hypothetical protein
Escherichia coli CFT073	NP_753139.1	c1222	1174032	1174163	hypothetical protein
Escherichia coli CFT073	NP_753142.1	c1227	1176756	1177049	MchB protein
Escherichia coli CFT073	NP_753143.1	c1229	1177321	1178871	MchC protein
Escherichia coli CFT073	NP_753144.1	c1230	1178897	1179349	MchD protein
Escherichia coli CFT073	NP_753145.1	c1231	1179502	1180776	microcin H47 secretion protein
Escherichia coli CFT073	NP_753146.1	c1232	1180751	1182865	microcin H47 secretion ATP-binding protein
Escherichia coli CFT073	NP_753147.1	c1233	1183572	1184258	hypothetical protein
Escherichia coli CFT073	NP_753148.1	c1234	1184358	1184828	hypothetical protein
Escherichia coli CFT073	NP_753150.1	c1236	1186019	1186597	hypothetical protein
Escherichia coli CFT073	NP_753151.1	c1237	1186872	1187156	F1C and S fimbrial switch regulatory protein
Escherichia coli CFT073	NP_753152.1	c1238	1187512	1187841	F1C and S fimbrial switch regulatory protein
Escherichia coli CFT073	NP_753153.1	c1239	1188213	1188755	F1C major fimbrial subunit
Escherichia coli CFT073	NP_753154.1	c1240	1188841	1189365	minor F1C fimbrial subunit
Escherichia coli CFT073	NP_753155.1	c1241	1189406	1190101	F1C periplasmic chaperone
Escherichia coli CFT073	NP_753156.1	c1242	1190123	1192801	F1C fimbrial usher
Escherichia coli CFT073	NP_753157.1	c1243	1192814	1193341	F1C minor fimbrial subunit F
Escherichia coli CFT073	NP_753158.1	c1244	1193363	1193866	F1C minor fimbrial subunit protein G presursor
Escherichia coli CFT073	NP_753159.1	c1245	1193817	1194827	F1C fimbrial adhesin
Escherichia coli CFT073	NP_753158.1	c1244	1193363	1193866	F1C minor fimbrial subunit protein G presursor
Escherichia coli CFT073	NP_753159.1	c1245	1193817	1194827	F1C fimbrial adhesin
Escherichia coli CFT073	NP_753160.1	c1246	1195131	1195871	hypothetical protein
Escherichia coli CFT073	NP_753161.1	c1247	1196018	1196569	regulatory protein
Escherichia coli CFT073	NP_753162.1	c1248	1196895	1197932	hypothetical protein
Escherichia coli CFT073	NP_753163.1	c1249	1197942	1198136	hypothetical protein
Escherichia coli CFT073	NP_753169.1	c1255	1208210	1208509	hypothetical protein
Escherichia coli CFT073	NP_753170.1	c1256	1208636	1209145	hypothetical protein
Escherichia coli CFT073	NP_753171.1	c1257	1209273	1209635	hypothetical protein
Escherichia coli CFT073	NP_753172.1	c1258	1210326	1210688	hypothetical protein
Escherichia coli CFT073	NP_753173.1	c1259	1210510	1210944	hypothetical protein
Escherichia coli CFT073	NP_753174.1	c1260	1211507	1211965	transposase
Escherichia coli CFT073	NP_753175.1	c1261	1211977	1212342	hypothetical protein
Escherichia coli CFT073	NP_753176.1	c1262	1212504	1213394	transposase IS629
Escherichia coli CFT073	NP_753177.1	c1263	1213391	1213717	hypothetical protein
Escherichia coli CFT073	NP_753178.1	c1264	1213743	1214183	hypothetical protein
Escherichia coli CFT073	NP_753179.1	c1265	1214529	1216499	outer membrane heme/hemoglobin receptor
Escherichia coli CFT073	NP_753180.1	c1266	1216518	1217309	hypothetical protein
Escherichia coli CFT073	NP_753181.1	c1267	1217510	1218772	hypothetical protein
Escherichia coli CFT073	NP_753182.1	c1268	1218879	1219061	hypothetical protein
Escherichia coli CFT073	NP_753183.1	c1269	1219723	1220859	hypothetical protein
Escherichia coli CFT073	NP_753184.1	c1270	1220895	1221437	hypothetical protein
Escherichia coli CFT073	NP_753185.1	c1271	1223811	1224107	hypothetical protein
Escherichia coli CFT073	NP_753186.1	c1272	1224407	1225279	hypothetical protein
Escherichia coli CFT073	NP_753187.1	c1273	1225454	1228729	antigen 43
Escherichia coli CFT073	NP_753188.1	c1274	1228844	1231366	hypothetical protein
Escherichia coli CFT073	NP_753189.1	c1275	1231442	1231897	hypothetical protein
Escherichia coli CFT073	NP_753190.1	c1276	1231915	1232043	hypothetical protein
Escherichia coli CFT073	NP_753191.1	c1277	1232016	1232204	hypothetical protein
Escherichia coli CFT073	NP_753192.1	c1278	1232308	1233129	hypothetical protein
Escherichia coli CFT073	NP_753193.1	c1279	1232314	1233222	hypothetical protein
Escherichia coli CFT073	NP_753194.1	c1280	1233320	1233865	hypothetical protein
Escherichia coli CFT073	NP_753195.1	c1281	1233386	1234345	hypothetical protein
Escherichia coli CFT073	NP_753196.1	c1282	1233881	1234357	radC-like protein yeeS
Escherichia coli CFT073	NP_753197.1	c1284	1236836	1237057	hypothetical protein
Escherichia coli CFT073	NP_753198.1	c1285	1237076	1237720	hypothetical protein
Escherichia coli CFT073	NP_753199.1	c1286	1237770	1237961	hypothetical protein
Escherichia coli CFT073	NP_753200.1	c1287	1237977	1238144	hypothetical protein
Escherichia coli CFT073	NP_753201.1	c1288	1238191	1238571	hypothetical protein
Escherichia coli CFT073	NP_753202.1	c1289	1238568	1239056	hypothetical protein
Escherichia coli CFT073	NP_753203.1	c1290	1239076	1239273	hypothetical protein
Escherichia coli CFT073	NP_753204.1	c1291	1239426	1239935	hypothetical protein
Escherichia coli CFT073	NP_753205.1	c1292	1240069	1240896	hypothetical protein
Escherichia coli CFT073	NP_753206.1	c1293	1240486	1240752	hypothetical protein
Escherichia coli CFT073	NP_753179.1	c1265	1214529	1216499	outer membrane heme/hemoglobin receptor
Escherichia coli CFT073	NP_753180.1	c1266	1216518	1217309	hypothetical protein
Escherichia coli CFT073	NP_753181.1	c1267	1217510	1218772	hypothetical protein
Escherichia coli CFT073	NP_753182.1	c1268	1218879	1219061	hypothetical protein
Escherichia coli CFT073	NP_753183.1	c1269	1219723	1220859	hypothetical protein
Escherichia coli CFT073	NP_753183.1	c1269	1219723	1220859	hypothetical protein
Escherichia coli CFT073	NP_753184.1	c1270	1220895	1221437	hypothetical protein
Escherichia coli CFT073	NP_753185.1	c1271	1223811	1224107	hypothetical protein
Escherichia coli CFT073	NP_753186.1	c1272	1224407	1225279	hypothetical protein
Escherichia coli CFT073	NP_753194.1	c1280	1233320	1233865	hypothetical protein
Escherichia coli CFT073	NP_753195.1	c1281	1233386	1234345	hypothetical protein
Escherichia coli CFT073	NP_753196.1	c1282	1233881	1234357	radC-like protein yeeS
Escherichia coli CFT073	NP_753197.1	c1284	1236836	1237057	hypothetical protein
Escherichia coli CFT073	NP_753198.1	c1285	1237076	1237720	hypothetical protein
Escherichia coli CFT073	NP_753199.1	c1286	1237770	1237961	hypothetical protein
Escherichia coli CFT073	NP_753200.1	c1287	1237977	1238144	hypothetical protein
Escherichia coli CFT073	NP_753201.1	c1288	1238191	1238571	hypothetical protein
Escherichia coli CFT073	NP_753202.1	c1289	1238568	1239056	hypothetical protein
Escherichia coli CFT073	NP_753203.1	c1290	1239076	1239273	hypothetical protein
Escherichia coli CFT073	NP_753204.1	c1291	1239426	1239935	hypothetical protein
Escherichia coli CFT073	NP_753312.1	c1403	1331937	1332482	hypothetical protein
Escherichia coli CFT073	NP_753313.1	c1404	1331967	1332167	hypothetical protein
Escherichia coli CFT073	NP_753314.1	c1405	1332155	1332448	division inhibition protein dicB
Escherichia coli CFT073	NP_753315.1	c1406	1332454	1332609	hypothetical protein
Escherichia coli CFT073	NP_753316.1	c1407	1332912	1333130	hypothetical protein
Escherichia coli CFT073	NP_753317.1	c1408	1333160	1333330	hypothetical protein
Escherichia coli CFT073	NP_753318.1	c1409	1333290	1333526	hypothetical protein
Escherichia coli CFT073	NP_753319.1	c1410	1333711	1334130	hypothetical protein
Escherichia coli CFT073	NP_753320.1	c1411	1334496	1334921	hypothetical protein
Escherichia coli CFT073	NP_753321.1	c1412	1335062	1336057	hypothetical protein
Escherichia coli CFT073	NP_753322.1	c1413	1336098	1336520	hypothetical protein
Escherichia coli CFT073	NP_753323.1	c1414	1336521	1336934	hypothetical protein
Escherichia coli CFT073	NP_753324.1	c1415	1336989	1337126	hypothetical protein
Escherichia coli CFT073	NP_753325.1	c1416	1337028	1337210	hypothetical protein
Escherichia coli CFT073	NP_753326.1	c1417	1337203	1337379	hypothetical protein
Escherichia coli CFT073	NP_753327.1	c1418	1337824	1338042	hypothetical protein
Escherichia coli CFT073	NP_753328.1	c1419	1338495	1338626	hypothetical protein
Escherichia coli CFT073	NP_753329.1	c1420	1338498	1338659	hypothetical protein
Escherichia coli CFT073	NP_753330.1	c1421	1338915	1339193	hypothetical protein
Escherichia coli CFT073	NP_753331.1	c1422	1338933	1339112	hypothetical protein
Escherichia coli CFT073	NP_753335.1	c1426	1340628	1341449	cryptic prophage antitermination protein Q
Escherichia coli CFT073	NP_753336.1	c1427	1341649	1342158	hypothetical protein
Escherichia coli CFT073	NP_753337.1	c1428	1343053	1343184	hypothetical protein
Escherichia coli CFT073	NP_753338.1	c1429	1343465	1343800	hypothetical protein
Escherichia coli CFT073	NP_753339.1	c1430	1343926	1344075	hypothetical protein
Escherichia coli CFT073	NP_753340.1	c1431	1344049	1344249	hypothetical protein
Escherichia coli CFT073	NP_753341.1	c1432	1344246	1344407	hypothetical protein
Escherichia coli CFT073	NP_753342.1	c1433	1344452	1344772	lambdoid prophage DLP12 lysis protein S
Escherichia coli CFT073	NP_753343.1	c1434	1344777	1345121	hypothetical protein
Escherichia coli CFT073	NP_753344.1	c1435	1345087	1345365	hypothetical protein
Escherichia coli CFT073	NP_753390.1	c1481	1377761	1378072	hypothetical protein
Escherichia coli CFT073	YP_004853808.1	c1482	1377903	1378040	hypothetical protein
Escherichia coli CFT073	NP_753392.1	c1483	1378215	1379159	integrase of prophage
Escherichia coli CFT073	YP_004853809.1	c1484	1378670	1378936	hypothetical protein
Escherichia coli CFT073	NP_753394.1	c1485	1379245	1379370	hypothetical protein
Escherichia coli CFT073	NP_753395.1	c1486	1379395	1379535	hypothetical protein
Escherichia coli CFT073	NP_753396.1	c1487	1379766	1381052	hypothetical protein
Escherichia coli CFT073	NP_753397.1	c1488	1381049	1381279	hypothetical protein
Escherichia coli CFT073	NP_753398.1	c1489	1381242	1381601	hypothetical protein
Escherichia coli CFT073	NP_753399.1	c1490	1381269	1381490	hypothetical protein
Escherichia coli CFT073	NP_753400.1	c1491	1381465	1381704	hypothetical protein
Escherichia coli CFT073	NP_753401.1	c1492	1381706	1381939	hypothetical protein
Escherichia coli CFT073	NP_753433.1	c1524	1400733	1401473	hypothetical protein
Escherichia coli CFT073	NP_753434.1	c1525	1401470	1401721	hypothetical protein
Escherichia coli CFT073	NP_753435.1	c1526	1401681	1402241	hypothetical protein
Escherichia coli CFT073	NP_753436.1	c1527	1402232	1402507	hypothetical protein
Escherichia coli CFT073	NP_753437.1	c1528	1402488	1402817	hypothetical protein
Escherichia coli CFT073	NP_753438.1	c1529	1402870	1403625	hypothetical protein
Escherichia coli CFT073	NP_753439.1	c1530	1403622	1405121	hypothetical protein
Escherichia coli CFT073	NP_753440.1	c1531	1405210	1405668	hypothetical protein
Escherichia coli CFT073	NP_753441.1	c1532	1405985	1406266	hypothetical protein
Escherichia coli CFT073	NP_753442.1	c1533	1406441	1406629	hypothetical protein
Escherichia coli CFT073	NP_753443.1	c1534	1406620	1407300	exonuclease encoded by prophage
Escherichia coli CFT073	NP_753447.1	c1538	1408353	1408505	hypothetical protein
[truncated: 16,622 more rows]
