# Supplementary material for: Pangenome Evidence for Higher Codon Usage Bias and Stronger Translational Selection in Core Genes of Escherichia coli
Source: Front Microbiol. 2016 Aug 3;7:1180. doi: 10.3389/fmicb.2016.01180 (PMC4971109; doi:10.3389/fmicb.2016.01180)
Supplement: Supplementary file 3 [file DataSheet3.XLS]

## Sheet: Table S3
Table S3 List of core genes in the E. coli pangenome.
Protein id	Gene name	Locus tag	Gene length	GC content	Protein product
YP_001723208.1		EcolC_0200	1398	0.540773	glutamate decarboxylase
YP_001725130.1		EcolC_2164	1398	0.531474	glutamate decarboxylase
NP_753818.1	gadB	c1922	1467	0.524199	glutamate decarboxylase beta
NP_756190.1	gadA	c4328	1461	0.533196	glutamate decarboxylase alpha
YP_006090179.1		EcDH1_0196	1398	0.540057	glutamate decarboxylase
YP_006092095.1		EcDH1_2153	1398	0.533619	glutamate decarboxylase
YP_001462770.1	gadB	EcE24377A_1682	1398	0.536481	glutamate decarboxylase GadB
YP_001464988.1	gadA	EcE24377A_4005	1398	0.540773	glutamate decarboxylase
YP_002397617.1	gadB	ECED1_1639	1398	0.533619	glutamate decarboxylase B, PLP-dependent
YP_002400013.1	gadA	ECED1_4195	1398	0.540773	glutamate decarboxylase A, PLP-dependent
YP_003034483.1		ECBD_0222	1398	0.540057	glutamate decarboxylase
YP_003036367.1		ECBD_2146	1398	0.530043	glutamate decarboxylase
YP_006115136.1		ETEC_1563	1398	0.53505	glutamate decarboxylase beta subunit
YP_006117303.1		ETEC_3763	1398	0.539342	glutamate decarboxylase alpha subunit
YP_001458287.1	gadB	EcHS_A1578	1398	0.541488	glutamate decarboxylase GadB
YP_001460314.1	gadA	EcHS_A3720	1398	0.540773	glutamate decarboxylase GadA
YP_002386938.1	gadB	ECIAI1_1503	1398	0.536481	glutamate decarboxylase B, PLP-dependent
YP_002388980.1	gadA	ECIAI1_3667	1398	0.539342	glutamate decarboxylase A, PLP-dependent
YP_002407751.1	gadB	ECIAI39_1758	1398	0.540057	glutamate decarboxylase B, PLP-dependent
YP_002409911.1	gadA	ECIAI39_4020	1398	0.542918	glutamate decarboxylase A, PLP-dependent
NP_416010.1	gadB	b1493	1398	0.533619	glutamate decarboxylase B, PLP-dependent
NP_417974.1	gadA	b3517	1398	0.540057	glutamate decarboxylase A, PLP-dependent
YP_005275948.1		EKO11_0222	1398	0.540773	glutamate decarboxylase
YP_005277997.1		EKO11_2326	1398	0.537196	glutamate decarboxylase
YP_003229103.1	gadB	ECO26_2091	1398	0.536481	glutamate decarboxylase
YP_003231512.1	gadA	ECO26_4607	1398	0.540773	glutamate decarboxylase
YP_003499413.1	gadB	G2583_1856	1398	0.536481	glutamate decarboxylase beta
YP_003501707.1	gadA	G2583_4253	1398	0.542918	glutamate decarboxylase alpha
YP_006119833.1		NRG857_07375	1398	0.53505	glutamate decarboxylase
YP_006121837.1		NRG857_17475	1398	0.540057	glutamate decarboxylase
YP_002329143.1	gadB	E2348C_1620	1398	0.536481	glutamate decarboxylase
YP_002331225.1	gadA	E2348C_3759	1398	0.542918	glutamate decarboxylase
NP_310125.1		ECs2098	1398	0.536481	glutamate decarboxylase
NP_312424.1		ECs4397	1398	0.543634	glutamate decarboxylase
YP_006168664.1	gadB	P12B_c1636	1398	0.533619	Glutamate decarboxylase beta
YP_006170634.1	gadA	P12B_c3646	1398	0.540773	Glutamate decarboxylase alpha
YP_002292858.1		ECSE_1583	1398	0.53505	glutamate decarboxylase isozyme
YP_002295061.1		ECSE_3786	1398	0.541488	glutamate decarboxylase
YP_003349392.1		ECSF_1402	1398	0.537196	glutamate decarboxylase isozyme
YP_003351335.1		ECSF_3345	1398	0.542203	glutamate decarboxylase
YP_001745786.1	gadB	EcSMS35_3820	1398	0.540773	glutamate decarboxylase GadB
YP_001743734.1	gadA	EcSMS35_1680	1398	0.539342	glutamate decarboxylase GadA
YP_002412483.1	gadB	ECUMN_1747	1398	0.538627	glutamate decarboxylase B, PLP-dependent
YP_002414665.1	gadA	ECUMN_4018	1398	0.54578	glutamate decarboxylase A, PLP-dependent
YP_669397.1		ECP_1489	1398	0.532904	glutamate decarboxylase
YP_671493.1		ECP_3616	1398	0.539342	glutamate decarboxylase
YP_002402697.1	gadB	EC55989_1625	1398	0.535765	glutamate decarboxylase
YP_002404893.1	gadA	EC55989_3962	1398	0.540773	glutamate decarboxylase
YP_852635.1	gadA	APECO1_621	1248	0.552083	glutamate decarboxylase
YP_859123.1	gadB	APECO1_2931	1332	0.540541	glutamate decarboxylase
YP_006776994.1		O3K_01310	822	0.532847	glutamate decarboxylase
YP_006779296.1		O3K_13030	1398	0.53505	glutamate decarboxylase
NP_753899.1	fumA	c2004	1644	0.512165	fumarate hydratase class I, aerobic
NP_756975.1	fumB	c5127	1644	0.543796	fumarate hydratase class I, anaerobic
YP_001462901.1	fumA	EcE24377A_1820	1644	0.512774	fumarate hydratase
YP_001465621.1	fumB	EcE24377A_4676	1644	0.546837	fumarate hydratase
YP_002397770.1	fumA	ECED1_1811	1644	0.509124	fumarate hydratase
YP_002400629.1	fumB	ECED1_4855	1644	0.548054	anaerobic class I fumarate hydratase
YP_002387092.1	fumA	ECIAI1_1663	1644	0.513382	fumarate hydratase
YP_002389588.1	fumB	ECIAI1_4352	1644	0.547445	anaerobic class I fumarate hydratase
YP_002407451.1	fumA	ECIAI39_1446	1644	0.506691	fumarate hydratase
YP_002410415.1	fumB	ECIAI39_4546	1644	0.54562	anaerobic class I fumarate hydratase
YP_006119973.1		NRG857_08075	1644	0.509124	fumarate hydratase (fumarase A), aerobic Class I
YP_006122477.1		NRG857_20675	1644	0.546837	anaerobic class I fumarate hydratase
YP_006779126.1		O3K_12175	1644	0.512774	fumarate hydratase FumA
YP_006781302.1		O3K_23265	1644	0.546229	fumarate hydratase FumB
YP_002329219.1	fumA	E2348C_1697	1644	0.508516	fumarate hydratase (fumarase A), aerobic ClassI
YP_002331902.1	fumB	E2348C_4449	1644	0.546837	anaerobic class I fumarate hydratase (fumaraseB)
YP_006168505.1	fumA	P12B_c1472	1644	0.516423	Fumarate hydratase class I, aerobic
YP_006171208.1	fumB	P12B_c4225	1644	0.548054	Fumarate hydratase
YP_002293008.1		ECSE_1733	1644	0.509732	fumarase class I
YP_002295695.1		ECSE_4420	1644	0.547445	fumarase B
YP_003349463.1		ECSF_1473	1644	0.509732	fumarase class I
YP_003351991.1		ECSF_4001	1644	0.546229	fumarase B
YP_001746516.1	fumB	EcSMS35_4588	1644	0.545012	fumarate hydratase class I, anaerobic
YP_001743642.1	fumA	EcSMS35_1587	1644	0.509732	fumarate hydratase
YP_669464.1		ECP_1556	1644	0.510949	class I fumarate hydratase
YP_672209.1		ECP_4364	1644	0.544404	fumarate hydratase class I, anaerobic
YP_002402841.1	fumA	EC55989_1778	1644	0.512774	fumarate hydratase (fumarase A), aerobic Class I
YP_002405491.1	fumB	EC55989_4613	1644	0.546229	anaerobic class I fumarate hydratase
YP_852711.1	fumA	APECO1_695	1644	0.510341	fumarate hydratase, aerobic class I
YP_859731.1	fumB	APECO1_2330	1644	0.546229	anaerobic class I fumarate hydratase
YP_001724989.1		EcolC_2018	1644	0.507299	tartrate/fumarate subfamily Fe-S type hydro-lyase subunit beta
YP_003036263.1		ECBD_2034	1644	0.515815	hydro-lyase, Fe-S type, tartrate/fumarate subfamily, subunit beta
YP_006091977.1		EcDH1_2031	1644	0.516423	Fe-S type, tartrate/fumarate subfamily hydro-lyase subunit beta
YP_006115217.1		ETEC_1646	1644	0.516423	class I fumarate hydratase
YP_001458391.1	fumA	EcHS_A1687	1644	0.507299	fumarate hydratase
NP_416129.1	fumA	b1612	1644	0.516423	fumarate hydratase (fumarase A), aerobic Class I
YP_005277844.1		EKO11_2165	1644	0.505474	Fe-S type, tartrate/fumarate subfamily hydro-lyase subunit beta
YP_003229327.1	fumA	ECO26_2340	1644	0.507299	fumarate hydratase, aerobic, class I
YP_003499562.1	fumA	G2583_2006	1644	0.514599	fumarate hydratase class I, aerobic
NP_310345.1		ECs2318	1644	0.514599	fumarase A
YP_002412631.1	fumA	ECUMN_1901	1644	0.510949	fumarate hydratase
YP_001726834.1		EcolC_3905	1644	0.541971	tartrate/fumarate subfamily Fe-S type hydro-lyase subunit beta
YP_003038080.1		ECBD_3909	1644	0.543187	hydro-lyase, Fe-S type, tartrate/fumarate subfamily, subunit beta
YP_006093760.1		EcDH1_3870	1644	0.547445	Fe-S type, tartrate/fumarate subfamily hydro-lyase subunit beta
YP_006117971.1		ETEC_4432	1644	0.547445	fumarate hydratase class I, anaerobic
YP_001460906.1	fumB	EcHS_A4363	1644	0.547445	fumarate hydratase
NP_418546.1	fumB	b4122	1644	0.547445	anaerobic class I fumarate hydratase (fumarase B)
YP_005279823.1		EKO11_4197	1644	0.547445	Fe-S type, tartrate/fumarate subfamily hydro-lyase subunit beta
YP_003232117.1	fumB	ECO26_5234	1644	0.546837	anaerobic class I fumarate hydratase
YP_003502356.1	fumB	G2583_4948	1644	0.545012	fumarase B
NP_313131.1		ECs5104	1644	0.543796	fumarase B
YP_002415256.1	fumB	ECUMN_4654	1644	0.546837	anaerobic class I fumarate hydratase
YP_671310.1		ECP_3429	1182	0.535533	elongation factor Tu
YP_672045.1		ECP_4193	1182	0.532149	elongation factor Tu
YP_859567.1	tufA	APECO1_2492	1182	0.534687	elongation factor Tu
YP_858940.2	tufA	APECO1_3114	1182	0.535533	elongation factor Tu
YP_001726971.1		EcolC_4045	1182	0.532995	elongation factor Tu
YP_003038222.1		ECBD_4053	1182	0.532995	elongation factor Tu
NP_756789.1	tuf	c4935	1182	0.532995	elongation factor Tu
YP_006093904.1		EcDH1_4015	1182	0.535533	translation elongation factor Tu
YP_001465471.1	tuf2	EcE24377A_4519	1182	0.533841	elongation factor Tu
YP_002400473.1	tufB	ECED1_4687	1182	0.535533	elongation factor Tu
YP_006117775.1		ETEC_4239	1182	0.535533	elongation factor Tu
YP_001460766.1	tuf1	EcHS_A4213	1182	0.533841	elongation factor Tu
YP_002389448.1	tufB	ECIAI1_4194	1182	0.534687	elongation factor Tu
YP_002410239.1	tufB	ECIAI39_4365	1182	0.532995	elongation factor Tu
NP_418407.1	tufB	b3980	1182	0.535533	protein chain elongation factor EF-Tu (duplicate of tufA)
YP_005279963.1		EKO11_4341	1182	0.533841	translation elongation factor Tu
YP_003231980.1	tufB	ECO26_5088	1182	0.532149	elongation factor Tu
YP_003502212.1	tufB	G2583_4795	1182	0.534687	Elongation factor Tu 2
YP_006122315.1		NRG857_19860	1182	0.535533	elongation factor Tu
YP_006781441.1		O3K_23960	1182	0.533841	elongation factor Tu
YP_002331743.1	tufB	E2348C_4287	1182	0.534687	elongation factor Tu
NP_312930.1	tuf	ECs4903	1182	0.534687	elongation factor Tu
YP_006171075.1	tuf1	P12B_c4092	1182	0.532995	Elongation factor Tu 2
YP_002295542.1		ECSE_4267	1182	0.534687	elongation factor Tu
YP_003351824.1		ECSF_3834	1182	0.533841	elongation factor Tu
YP_001746364.1	tuf1	EcSMS35_4428	1182	0.533841	elongation factor Tu
YP_002415117.1	tufB	ECUMN_4502	1182	0.533841	elongation factor Tu
YP_002405354.1	tufB	EC55989_4464	1182	0.533841	elongation factor Tu
YP_001743190.1	ansB	EcSMS35_1118	1044	0.517241	L-asparaginase II
YP_001745118.1	ansB	EcSMS35_3099	1044	0.532567	L-asparaginase II
YP_001723756.1	ansB	EcolC_0757	1044	0.528736	L-asparaginase II
YP_003035036.1	ansB	ECBD_0783	1044	0.527778	L-asparaginase II
NP_755418.1	ansB	c3543	1044	0.521073	L-asparaginase II
YP_006090711.1		EcDH1_0738	1044	0.527778	type II L-asparaginase
YP_001464310.1	ansB	EcE24377A_3301	1044	0.52682	L-asparaginase II
YP_002399293.1	ansB	ECED1_3420	1044	0.521073	L-asparaginase II
YP_006116692.1		ETEC_3147	1044	0.528736	L-asparaginase 2
YP_001459736.1	ansB	EcHS_A3117	1044	0.528736	L-asparaginase II
YP_002388429.1	ansB	ECIAI1_3090	1044	0.529693	L-asparaginase II
YP_002409300.1	ansB	ECIAI39_3381	1044	0.521073	L-asparaginase II
NP_417432.1	ansB	b2957	1044	0.527778	periplasmic L-asparaginase II
YP_005276485.1		EKO11_0771	1044	0.528736	type II L-asparaginase
YP_003230984.1	ansB	ECO26_4059	1044	0.529693	L-asparaginase II
YP_003501096.1	ansB	G2583_3616	1044	0.529693	L-asparaginase 2
YP_006121249.1	ansB	NRG857_14525	1044	0.521073	L-asparaginase II
YP_006777653.1	ansB	O3K_04665	1044	0.527778	L-asparaginase II
YP_002330686.1	ansB	E2348C_3210	1044	0.520115	L-asparaginase II
NP_311860.1	ansB	ECs3833	1044	0.529693	L-asparaginase II
YP_006170048.1	ansB	P12B_c3045	1044	0.528736	L-asparaginase 2
YP_670836.1	ansB	ECP_2951	1044	0.520115	L-asparaginase II
YP_002294500.1	ansB	ECSE_3225	1044	0.528736	L-asparaginase II
YP_003350749.1		ECSF_2759	1044	0.522031	L-asparaginase
YP_002413994.1	ansB	ECUMN_3312	1044	0.522031	L-asparaginase II
YP_002404222.1	ansB	EC55989_3250	1044	0.528736	L-asparaginase II
YP_854172.1	ansB	APECO1_3564	1044	0.521073	L-asparaginase II
YP_001723635.1		EcolC_0632	1839	0.531267	RNA polymerase sigma factor RpoD
YP_003034928.1		ECBD_0674	1839	0.531267	RNA polymerase sigma factor RpoD
NP_755690.1		c3819	1101	0.524069	hypothetical protein c3819, partial
NP_755692.1	rpoD	c3821	738	0.54336	RpoD protein, partial
YP_006090609.1		EcDH1_0633	1839	0.530723	RNA polymerase sigma-70 subunit RpoD
YP_001464528.1	rpoD	EcE24377A_3532	1839	0.530723	RNA polymerase sigma factor RpoD
YP_002399584.1	rpoD	ECED1_3736	1839	0.532898	RNA polymerase sigma factor RpoD
YP_006116878.1		ETEC_3338	1839	0.531267	RNA polymerase sigma-70 factor
YP_001459861.1	rpoD	EcHS_A3248	1839	0.531267	RNA polymerase sigma factor RpoD
YP_002388550.1	rpoD	ECIAI1_3215	1839	0.531267	RNA polymerase sigma factor RpoD
YP_002409467.1	rpoD	ECIAI39_3563	1839	0.532898	RNA polymerase sigma factor RpoD
NP_417539.1	rpoD	b3067	1839	0.530723	RNA polymerase, sigma 70 (sigma D) factor
YP_005276369.1		EKO11_0651	1839	0.531811	RNA polymerase sigma-70 subunit RpoD
YP_003231088.1	rpoD	ECO26_4169	1839	0.531267	RNA polymerase sigma factor RpoD
YP_003501264.1	rpoD	G2583_3791	1839	0.530179	RNA polymerase sigma factor RpoD
YP_006121399.1		NRG857_15275	1839	0.532355	RNA polymerase sigma factor RpoD
YP_006777453.1		O3K_03615	1839	0.532355	RNA polymerase sigma factor RpoD
YP_002330829.1	rpoD	E2348C_3360	1839	0.531811	RNA polymerase sigma factor RpoD
NP_311977.1		ECs3950	1839	0.530179	RNA polymerase sigma factor RpoD
YP_006170164.1	rpoD	P12B_c3163	1839	0.531267	RNA polymerase sigma factor RpoD
YP_671041.1		ECP_3157	1839	0.531811	RNA polymerase sigma factor RpoD
YP_002294624.1		ECSE_3349	1839	0.532355	RNA polymerase sigma factor RpoD
YP_003350901.1		ECSF_2911	1839	0.532355	RNA polymerase sigma factor RpoD
YP_001745339.1	rpoD	EcSMS35_3360	1839	0.530723	RNA polymerase sigma factor RpoD
YP_002414211.1	rpoD	ECUMN_3551	1839	0.531811	RNA polymerase sigma factor RpoD
YP_002404439.1	rpoD	EC55989_3482	1839	0.532355	RNA polymerase sigma factor RpoD
YP_855524.1	rpoD	APECO1_3348	1839	0.531267	RNA polymerase sigma factor RpoD
YP_001725505.1		EcolC_2547	1224	0.522876	drug efflux system protein MdtG
YP_003036754.1		ECBD_2547	1224	0.525327	drug efflux system protein MdtG
NP_753232.1	yceE	c1319	1224	0.522876	drug efflux system protein MdtG
YP_006092518.1		EcDH1_2593	1224	0.525327	major facilitator superfamily protein
YP_001462285.1	mdtG	EcE24377A_1174	1224	0.522876	drug efflux system protein MdtG
YP_002397219.1	mdtG	ECED1_1198	1224	0.525327	drug efflux system protein MdtG
YP_006114703.1		ETEC_1117	1224	0.525327	multidrug resistance protein
YP_001457897.1	mdtG	EcHS_A1175	1227	0.523227	drug efflux system protein MdtG
YP_002386545.1	mdtG	ECIAI1_1088	1224	0.525327	drug efflux system protein MdtG
YP_002408074.1	mdtG	ECIAI39_2111	1224	0.521242	drug efflux system protein MdtG
NP_415571.1	mdtG	b1053	1224	0.525327	putative drug efflux system
YP_005278440.1		EKO11_2780	1224	0.525327	major facilitator superfamily protein
YP_003228427.1	mdtG	ECO26_1386	1224	0.525327	drug efflux system protein MdtG
YP_003498891.1	mdtG	G2583_1312	1224	0.52451	multidrug resistance protein mdtG
YP_006119376.1		NRG857_05075	1224	0.521242	drug efflux system protein MdtG
YP_006779738.1		O3K_15295	1224	0.521242	drug efflux system protein MdtG
YP_002328693.1	mdtG	E2348C_1143	1224	0.525327	drug efflux system protein MdtG
NP_309458.1		ECs1431	969	0.525284	hypothetical protein ECs1431
YP_006169073.1	mdtG	P12B_c2055	684	0.526316	Multidrug resistance protein MdtG
YP_668960.1		ECP_1046	1224	0.521242	drug efflux system protein MdtG
YP_002292391.1		ECSE_1116	1224	0.525327	drug efflux system protein MdtG
YP_003348942.1		ECSF_0952	1224	0.522876	putative transport protein
YP_001744129.1	mdtG	EcSMS35_2077	1224	0.522059	drug efflux system protein MdtG
YP_002411981.1	mdtG	ECUMN_1228	1224	0.522059	drug efflux system protein MdtG
YP_002402255.1	mdtG	EC55989_1167	1224	0.521242	drug efflux system protein MdtG
YP_852153.1	yceE	APECO1_136	1224	0.52451	drug efflux system protein MdtG
YP_006169074.1	mdtG	P12B_c2056	441	0.517007	Multidrug resistance protein MdtG, partial
YP_001725769.1		EcolC_2814	1536	0.521484	extracellular solute-binding protein
YP_003036998.1		ECBD_2793	1536	0.523438	extracellular solute-binding protein family 5
NP_752845.1		c0915	1692	0.529551	binding protein yliB
YP_006092734.1		EcDH1_2812	1536	0.523438	family 5 extracellular solute-binding protein
YP_001462026.1	gsiB	EcE24377A_0901	1536	0.527344	glutathione ABC transporter periplasmic glutathione-binding protein GsiB
YP_002396825.1	yliB	ECED1_0794	1536	0.526042	putative peptide ABC transporter periplasmic-binding protein
YP_006114488.1		ETEC_0897	1536	0.523438	ABC transporter substrate-binding protein
YP_001457627.1	gsiB	EcHS_A0888	1536	0.522135	glutathione ABC transporter periplasmic glutathione-binding protein GsiB
YP_002386329.1	yliB	ECIAI1_0869	1536	0.522135	putative peptide ABC transporter periplasmic-binding protein
YP_002406832.1	yliB	ECIAI39_0807	1536	0.52474	putative peptide ABC transporter periplasmic-binding protein
NP_415351.1	gsiB	b0830	1536	0.523438	glutathione periplasmic binding protein, ABC superfamily transporter
YP_005278706.1		EKO11_3055	1536	0.52474	family 5 extracellular solute-binding protein
YP_003228013.1	gsiB	ECO26_0957	1536	0.52474	peptide transporter subunit
YP_003498645.1	gsiB	G2583_1058	1536	0.523438	glutathione-binding protein gsiB precursor
YP_006119109.1		NRG857_03725	1536	0.530599	putative peptide transporter subunit: periplasmic-binding component of ABC superfamily protein
YP_006780113.1		O3K_17195	1536	0.522135	glutathione ABC transporter substrate-binding protein GsiB
YP_002328347.1	gsiB	E2348C_0781	1536	0.523438	peptide transporter subunit: periplasmic-binding component of ABC superfamily
NP_308936.1		ECs0909	1536	0.523438	transporter
YP_006167859.1		P12B_c0815	1536	0.523438	glutathione-binding protein gsiB
YP_668762.1		ECP_0844	1212	0.528053	hypothetical protein ECP_0844, partial
YP_002292163.1		ECSE_0888	1536	0.521484	putative oligopeptide ABC transporter substrate binding component
YP_003348744.1		ECSF_0754	1536	0.531901	putative oligopeptide ABC transporter substrate binding component
YP_001742935.1	gsiB	EcSMS35_0855	1536	0.523438	glutathione ABC transporter periplasmic glutathione-binding protein GsiB
YP_002411771.1	yliB	ECUMN_1018	1536	0.527995	putative peptide ABC transporter periplasmic-binding protein
YP_002401971.1	yliB	EC55989_0875	1536	0.522135	peptide transporter subunit: periplasmic-binding component of ABC superfamily
YP_851923.1	yliB	APECO1_1263	843	0.538553	peptide transporter periplasmic-binding protein, partial
YP_851922.1	yliB	APECO1_12632	1116	0.520609	peptide transporter periplasmic-binding protein
YP_001723021.1		EcolC_0006	810	0.509877	sugar phosphatase
YP_003034272.1		ECBD_0006	810	0.512346	sugar phosphatase
NP_756478.1	yidA	c4619	810	0.509877	sugar phosphatase
YP_006089996.1		EcDH1_0006	810	0.512346	cof family hydrolase
YP_001465181.1	yidA	EcE24377A_4206	810	0.514815	sugar phosphatase
YP_002400197.1	yidA	ECED1_4388	810	0.511111	sugar phosphatase
YP_006117524.1		ETEC_3987	810	0.512346	putative phosphatase
YP_001460494.1	yidA	EcHS_A3909	810	0.509877	sugar phosphatase
YP_002389176.1	yidA	ECIAI1_3875	810	0.51358	sugar phosphatase
YP_002410173.1	yidA	ECIAI39_4299	810	0.512346	sugar phosphatase
NP_418152.1	yidA	b3697	810	0.512346	sugar phosphate phosphatase; substrates include erythrose 4-P and mannose 1-P phosphatase
YP_005275735.1		EKO11_0006	810	0.516049	cof family hydrolase
YP_003231783.1	yidA	ECO26_4885	810	0.51358	sugar phosphatase
YP_003501934.1	yidA	G2583_4486	810	0.506173	phosphatase yidA
YP_006122025.1		NRG857_18415	810	0.507407	sugar phosphatase
YP_006776743.1		O3K_00035	810	0.51358	sugar phosphate phosphatase
YP_002331468.1	yidA	E2348C_4008	810	0.507407	sugar phosphatase
NP_312659.1		ECs4632	810	0.506173	sugar phosphatase
YP_006170819.1	yidA	P12B_c3832	810	0.509877	Phosphatase yidA
YP_671770.1		ECP_3898	810	0.508642	sugar phosphatase
YP_002295258.1		ECSE_3983	810	0.514815	sugar phosphatase
YP_003351531.1		ECSF_3541	810	0.511111	hypothetical protein ECSF_3541
YP_001746025.1	yidA	EcSMS35_4062	810	0.512346	sugar phosphatase
YP_002414862.1	yidA	ECUMN_4228	810	0.516049	sugar phosphatase
YP_002405086.1	yidA	EC55989_4166	810	0.51358	sugar phosphatase
YP_859296.1	yidA	APECO1_2760	810	0.508642	sugar phosphatase
YP_001723028.1		EcolC_0013	1062	0.509416	putative oxidoreductase
YP_003034279.1		ECBD_0013	1062	0.509416	oxidoreductase
NP_756472.2	yidS	c4611	1098	0.523679	oxidoreductase
YP_006090003.1		EcDH1_0013	1062	0.515066	putative oxidoreductase
YP_001465174.1		EcE24377A_4200	1062	0.509416	oxidoreductase
YP_002400190.1	cbrA	ECED1_4381	1119	0.521001	putative oxidoreductase
YP_006117517.1		ETEC_3980	1062	0.515066	hypothetical protein ETEC_3980
YP_001460487.1		EcHS_A3902	1098	0.520947	oxidoreductase
YP_002389169.1	cbrA	ECIAI1_3868	1062	0.509416	putative oxidoreductase
YP_002410166.1	cbrA	ECIAI39_4292	1062	0.515066	putative oxidoreductase
NP_418145.2	cbrA	b3690	1062	0.515066	colicin M resistance protein; FAD-binding protein, predicted oxidoreductase
YP_005275742.1		EKO11_0013	1062	0.509416	monooxygenase FAD-binding protein
YP_003231789.1	cbrA	ECO26_4892	1062	0.509416	oxidoreductase
YP_003501932.1	cbrA	G2583_4484	1080	0.507407	hypothetical protein G2583_4484
YP_006122018.1		NRG857_18380	1098	0.522769	putative oxidoreductase
YP_006776750.1		O3K_00070	1062	0.510358	oxidoreductase
YP_002331461.1	cbrA	E2348C_4000	1098	0.523679	oxidoreductase
NP_312657.2		ECs4630	1062	0.510358	oxidoreductase
YP_006170811.1		P12B_c3824	1080	0.506481	hypothetical protein P12B_c3824
YP_671763.1		ECP_3891	1119	0.521895	oxidoreductase
YP_002295251.1		ECSE_3976	1083	0.506925	putative oxidoreductase
YP_003351524.1		ECSF_3534	1119	0.51832	hypothetical protein ECSF_3534
YP_001746018.1		EcSMS35_4056	1083	0.513389	putative oxidoreductase
YP_002414855.1	cbrA	ECUMN_4221	1119	0.513852	putative oxidoreductase
YP_002405079.1	cbrA	EC55989_4159	1062	0.510358	oxidoreductase
YP_859289.1	yidS	APECO1_2767	1119	0.520107	oxidoreductase
YP_001723029.1		EcolC_0014	1212	0.552805	hypothetical protein EcolC_0014
YP_003034280.1		ECBD_0014	1212	0.554455	hypothetical protein ECBD_0014
NP_756470.1	yidR	c4609	1248	0.543269	hypothetical protein c4609
YP_006090004.1		EcDH1_0014	1212	0.551155	hypothetical protein
YP_001465173.1		EcE24377A_4198	1212	0.55363	hypothetical protein EcE24377A_4198
YP_002400189.1	yidR	ECED1_4380	1212	0.532178	hypothetical protein ECED1_4380
YP_006117516.1		ETEC_3979	1212	0.55033	hypothetical protein ETEC_3979
YP_001460486.1		EcHS_A3901	1212	0.54703	hypothetical protein EcHS_A3901
YP_002389168.1	yidR	ECIAI1_3867	1212	0.552805	hypothetical protein ECIAI1_3867
YP_002410165.1	yidR	ECIAI39_4291	1212	0.55198	hypothetical protein ECIAI39_4291
NP_418144.3	yidR	b3689	1245	0.553414	hypothetical protein b3689
YP_005275743.1		EKO11_0014	1212	0.552805	hypothetical protein
YP_003231790.1	yidR	ECO26_4893	1212	0.55198	hypothetical protein ECO26_4893
YP_003501931.1	yidR	G2583_4483	1248	0.545673	hypothetical protein G2583_4483
YP_006122017.1		NRG857_18375	1212	0.540429	hypothetical protein NRG857_18375
YP_006776751.1		O3K_00075	1212	0.55363	hypothetical protein O3K_00075
YP_002331460.1	yidR	E2348C_3999	1212	0.529703	hypothetical protein E2348C_3999
NP_312656.1		ECs4629	1248	0.546474	hypothetical protein ECs4629
YP_006170810.1		P12B_c3823	1248	0.554487	hypothetical protein P12B_c3823
YP_671762.1		ECP_3890	1212	0.534653	hypothetical protein ECP_3890
YP_002295250.1		ECSE_3975	1248	0.555288	hypothetical protein ECSE_3975
YP_003351523.1		ECSF_3533	1248	0.542468	hypothetical protein ECSF_3533
YP_001746017.1		EcSMS35_4054	1212	0.551155	hypothetical protein EcSMS35_4054
YP_002414854.1	yidR	ECUMN_4220	1212	0.542079	hypothetical protein ECUMN_4220
YP_002405078.1	yidR	EC55989_4158	1212	0.55363	hypothetical protein EC55989_4158
YP_859288.1	yidR	APECO1_2768	1245	0.53494	hypothetical protein APECO1_2768
YP_001723031.1		EcolC_0016	411	0.474453	heat shock protein IbpA
YP_003034282.1		ECBD_0016	411	0.472019	heat shock protein IbpA
NP_756468.2	ibpA	c4607	411	0.476886	heat shock protein IbpA
YP_006090006.1		EcDH1_0016	411	0.474453	heat shock protein Hsp20
YP_001465170.1	ibpA	EcE24377A_4195	411	0.476886	heat shock protein IbpA
YP_002400187.1	ibpA	ECED1_4378	411	0.476886	heat shock protein IbpA
YP_006117514.1		ETEC_3977	411	0.474453	small heat shock protein A
YP_001460484.1	ibpA	EcHS_A3899	411	0.476886	heat shock protein IbpA
YP_002389166.1	ibpA	ECIAI1_3865	411	0.476886	heat shock protein IbpA
YP_002410163.1	ibpA	ECIAI39_4289	411	0.479319	heat shock protein IbpA
NP_418142.1	ibpA	b3687	411	0.474453	heat shock chaperone
YP_005275745.1		EKO11_0016	411	0.476886	heat shock protein Hsp20
YP_003231792.1	ibpA	ECO26_4895	411	0.474453	heat shock protein IbpA
YP_003501929.1	ibpA	G2583_4481	411	0.472019	small heat shock protein ibpA
YP_006122015.1		NRG857_18365	411	0.476886	heat shock protein IbpA
YP_006776753.1		O3K_00085	411	0.476886	heat shock protein IbpA
YP_002331458.1	ibpA	E2348C_3997	411	0.479319	heat shock protein IbpA
NP_312654.1		ECs4627	411	0.472019	heat shock protein IbpA
YP_006170809.1	ibpA	P12B_c3822	411	0.474453	Small heat shock protein ibpA
YP_671760.1		ECP_3888	411	0.474453	heat shock protein IbpA
YP_002295248.1		ECSE_3973	411	0.476886	heat shock protein IbpA
YP_003351521.1		ECSF_3531	411	0.476886	heat shock protein
YP_001746015.1	ibpA	EcSMS35_4052	411	0.476886	heat shock protein IbpA
YP_002414852.1	ibpA	ECUMN_4218	411	0.479319	heat shock protein IbpA
YP_002405076.1	ibpA	EC55989_4156	411	0.476886	heat shock protein IbpA
YP_859286.1	ibpA	APECO1_2770	411	0.474453	heat shock protein IbpA
YP_001723032.1		EcolC_0017	426	0.492958	heat shock chaperone IbpB
YP_003034283.1		ECBD_0017	426	0.49061	heat shock chaperone IbpB
NP_756467.2	ibpB	c4606	426	0.49061	heat shock chaperone IbpB
YP_006090007.1		EcDH1_0017	426	0.492958	heat shock protein Hsp20
YP_001465169.1	ibpB	EcE24377A_4194	426	0.492958	heat shock chaperone IbpB
YP_002400186.1	ibpB	ECED1_4377	426	0.49061	heat shock chaperone IbpB
YP_006117513.1		ETEC_3976	426	0.492958	small heat shock protein B
YP_001460483.1	ibpB	EcHS_A3898	426	0.49061	heat shock chaperone IbpB
YP_002389165.1	ibpB	ECIAI1_3864	426	0.492958	heat shock chaperone IbpB
YP_002410162.1	ibpB	ECIAI39_4288	426	0.485915	heat shock chaperone IbpB
NP_418141.2	ibpB	b3686	426	0.492958	heat shock chaperone
YP_005275746.1		EKO11_0017	426	0.492958	heat shock protein Hsp20
YP_003231793.1	ibpB	ECO26_4896	426	0.492958	heat shock chaperone IbpB
YP_003501928.1	ibpB	G2583_4480	426	0.49061	small heat shock protein ibpB
YP_006122014.1		NRG857_18360	426	0.49061	heat shock chaperone IbpB
YP_006776754.1		O3K_00090	426	0.492958	heat shock chaperone IbpB
YP_002331457.1	ibpB	E2348C_3996	426	0.492958	heat shock chaperone IbpB
NP_312653.2		ECs4626	426	0.49061	heat shock chaperone IbpB
YP_006170808.1	ibpB	P12B_c3821	432	0.490741	Small heat shock protein ibpB
YP_671759.2		ECP_3887	426	0.49061	heat shock chaperone IbpB
YP_002295247.1		ECSE_3972	426	0.492958	heat shock chaperone IbpB
YP_003351520.1		ECSF_3530	426	0.49061	heat shock protein
YP_001746014.1	ibpB	EcSMS35_4051	426	0.485915	heat shock chaperone IbpB
YP_002414851.1	ibpB	ECUMN_4217	426	0.488263	heat shock chaperone IbpB
YP_002405075.1	ibpB	EC55989_4155	426	0.492958	heat shock chaperone IbpB
YP_859285.2	ibpB	APECO1_2771	426	0.49061	heat shock chaperone IbpB
YP_001723033.1		EcolC_0018	1659	0.529837	hypothetical protein EcolC_0018
YP_003034284.1		ECBD_0018	1659	0.53044	hypothetical protein ECBD_0018
NP_756465.2	yidE	c4604	1659	0.528632	hypothetical protein c4604
YP_006090008.1		EcDH1_0019	1659	0.529837	YidE/YbjL duplication
YP_001465167.1		EcE24377A_4191	1659	0.528632	hypothetical protein EcE24377A_4191
YP_002400185.1	yidE	ECED1_4376	1659	0.528029	hypothetical protein ECED1_4376
YP_006117512.1		ETEC_3975	1659	0.529837	putative transport protein
YP_001460481.1		EcHS_A3896	1659	0.528632	hypothetical protein EcHS_A3896
YP_002389164.1	yidE	ECIAI1_3863	1659	0.528632	hypothetical protein ECIAI1_3863
YP_002410161.1	yidE	ECIAI39_4287	1659	0.531646	hypothetical protein ECIAI39_4287
NP_418140.4	yidE	b3685	1659	0.529837	putative transporter
YP_005275747.1		EKO11_0018	1659	0.528029	YidE/YbjL duplication
YP_003231794.1	yidE	ECO26_4897	1659	0.528632	hypothetical protein ECO26_4897
YP_003501927.1	yidE	G2583_4479	1659	0.529234	transport protein yidE
YP_006122013.1		NRG857_18350	1659	0.527426	hypothetical protein NRG857_18350
YP_006776755.1		O3K_00095	1659	0.528029	transporter
YP_002331456.1	yidP	E2348C_3995	1659	0.529837	hypothetical protein E2348C_3995
NP_312652.2		ECs4625	1659	0.529234	hypothetical protein ECs4625
YP_006170807.1	yidE	P12B_c3820	1683	0.527629	Putative transport protein yidE
YP_671758.1		ECP_3886	1683	0.52347	hypothetical protein ECP_3886
YP_002295246.1		ECSE_3971	1659	0.527426	hypothetical protein ECSE_3971
YP_003351518.1		ECSF_3528	1659	0.529837	putative transport protein
YP_001746012.1		EcSMS35_4048	1659	0.529234	hypothetical protein EcSMS35_4048
YP_002414850.1	yidE	ECUMN_4216	1659	0.533454	hypothetical protein ECUMN_4216
YP_002405074.1	yidE	EC55989_4154	1659	0.528029	hypothetical protein EC55989_4154
YP_859284.1	yidE	APECO1_2772	1683	0.525847	hypothetical protein APECO1_2772
YP_001723038.1		EcolC_0024	345	0.521739	isocitrate dehydrogenase
YP_003034291.1		ECBD_0026	345	0.521739	hypothetical protein ECBD_0026
NP_756461.1	yidH	c4600	405	0.51358	hypothetical protein c4600
YP_006090014.1		EcDH1_0027	345	0.521739	isocitrate dehydrogenase
YP_001465160.1		EcE24377A_4184	345	0.524638	hypothetical protein EcE24377A_4184
YP_002400181.1	yidH	ECED1_4372	345	0.530435	hypothetical protein ECED1_4372
YP_006117507.1		ETEC_3970	345	0.521739	hypothetical protein ETEC_3970
YP_001460476.1		EcHS_A3889	345	0.521739	hypothetical protein EcHS_A3889
YP_002389157.1	yidH	ECIAI1_3854	345	0.524638	hypothetical protein ECIAI1_3854
YP_002410154.1	yidH	ECIAI39_4280	345	0.524638	hypothetical protein ECIAI39_4280
NP_418132.1	yidH	b3676	345	0.521739	inner membrane protein, DUF202 family
YP_005275754.1		EKO11_0026	345	0.524638	hypothetical protein
YP_003231802.1	yidH	ECO26_4906	345	0.524638	hypothetical protein ECO26_4906
YP_003501919.1	yidH	G2583_4471	345	0.518841	hypothetical protein G2583_4471
YP_006122009.1		NRG857_18330	345	0.527536	hypothetical protein NRG857_18330
YP_006776764.1		O3K_00140	345	0.524638	inner membrane protein YidH
YP_002331452.1	yidH	E2348C_3991	345	0.527536	hypothetical protein E2348C_3991
NP_312644.1		ECs4617	345	0.518841	hypothetical protein ECs4617
YP_006170803.1	yidH	P12B_c3816	345	0.521739	isocitrate dehydrogenase
YP_671754.1		ECP_3882	405	0.516049	hypothetical protein ECP_3882
YP_002295237.1		ECSE_3962	345	0.524638	hypothetical protein ECSE_3962
YP_003351514.1		ECSF_3524	345	0.533333	hypothetical protein ECSF_3524
YP_001746005.1		EcSMS35_4042	345	0.530435	hypothetical protein EcSMS35_4042
YP_002414842.1	yidH	ECUMN_4208	345	0.521739	hypothetical protein ECUMN_4208
YP_002405067.1	yidH	EC55989_4145	345	0.524638	inner membrane protein
YP_859280.1	yidH	APECO1_2776	405	0.51358	hypothetical protein APECO1_2776
YP_001723039.1		EcolC_0025	360	0.505556	hypothetical protein EcolC_0025
YP_003034292.1		ECBD_0027	360	0.505556	hypothetical protein ECBD_0027
NP_756460.1	yidG	c4599	360	0.502778	hypothetical protein c4599
YP_006090015.1		EcDH1_0028	360	0.505556	hypothetical protein
YP_001465159.1		EcE24377A_4183	360	0.502778	hypothetical protein EcE24377A_4183
YP_002400180.1	yidG	ECED1_4371	360	0.511111	hypothetical protein ECED1_4371
YP_006117506.1		ETEC_3969	360	0.505556	hypothetical protein ETEC_3969
YP_001460475.1		EcHS_A3888	360	0.505556	hypothetical protein EcHS_A3888
YP_002389156.1	yidG	ECIAI1_3853	360	0.505556	hypothetical protein ECIAI1_3853
YP_002410153.1	yidG	ECIAI39_4279	360	0.502778	hypothetical protein ECIAI39_4279
NP_418131.1	yidG	b3675	360	0.505556	inner membrane protein
YP_005275755.1		EKO11_0027	360	0.505556	hypothetical protein
YP_003231803.1	yidG	ECO26_4907	360	0.505556	hypothetical protein ECO26_4907
YP_003501918.1	yidG	G2583_4470	360	0.505556	hypothetical protein G2583_4470
YP_006122008.1		NRG857_18325	360	0.508333	putative inner membrane protein
YP_006776765.1		O3K_00145	360	0.505556	hypothetical protein O3K_00145
YP_002331451.1	yidG	E2348C_3990	360	0.505556	hypothetical protein E2348C_3990
NP_312643.1		ECs4616	360	0.505556	hypothetical protein ECs4616
YP_006170802.1		P12B_c3815	360	0.505556	hypothetical protein P12B_c3815
YP_671753.1		ECP_3881	360	0.511111	hypothetical protein ECP_3881
YP_002295236.1		ECSE_3961	360	0.502778	hypothetical protein ECSE_3961
YP_003351513.1		ECSF_3523	360	0.505556	hypothetical protein ECSF_3523
YP_001746004.1		EcSMS35_4041	360	0.502778	hypothetical protein EcSMS35_4041
YP_002414841.1	yidG	ECUMN_4207	360	0.505556	hypothetical protein ECUMN_4207
YP_002405066.1	yidG	EC55989_4144	360	0.505556	inner membrane protein
YP_859279.1	yidG	APECO1_2777	360	0.508333	hypothetical protein APECO1_2777
YP_001723040.1		EcolC_0026	495	0.539394	putative transcriptional regulator
YP_003034293.1		ECBD_0028	495	0.539394	transcriptional regulator
NP_756459.1	yidF	c4598	495	0.531313	hypothetical protein c4598
YP_006090016.1		EcDH1_0029	495	0.537374	putative transcriptional regulator
YP_001465158.1		EcE24377A_4182	495	0.539394	hypothetical protein EcE24377A_4182
YP_002400179.1	yidF	ECED1_4370	495	0.517172	putative DNA-binding transcriptional regulator
YP_006117505.1		ETEC_3968	495	0.537374	hypothetical protein ETEC_3968
YP_001460474.1		EcHS_A3887	495	0.539394	hypothetical protein EcHS_A3887
YP_002389155.1	yidF	ECIAI1_3852	495	0.541414	putative DNA-binding transcriptional regulator
YP_002410152.1	yidF	ECIAI39_4278	495	0.535354	putative DNA-binding transcriptional regulator
NP_418130.1	yidF	b3674	495	0.537374	putative DNA-binding transcriptional regulator
YP_005275756.1		EKO11_0028	495	0.539394	putative transcriptional regulator
YP_003231804.1	yidF	ECO26_4908	495	0.539394	DNA-binding transcriptional regulator
YP_003501917.1	yidF	G2583_4469	495	0.529293	transcriptional regulator
YP_006122007.1		NRG857_18320	495	0.521212	putative DNA-binding transcriptional regulator
YP_006776766.1		O3K_00150	495	0.539394	transcriptional regulator
YP_002331450.1	yidF	E2348C_3989	495	0.531313	DNA-binding transcriptional regulator
NP_312642.1		ECs4615	495	0.529293	transcriptional regulator
YP_006170801.1	yidF	P12B_c3814	495	0.539394	putative transcriptional regulator
YP_671752.1		ECP_3880	495	0.517172	hypothetical protein ECP_3880
YP_002295235.1		ECSE_3960	495	0.539394	putative transcriptional regulator
YP_003351512.1		ECSF_3522	495	0.517172	putative transcriptional regulator
YP_001746003.1		EcSMS35_4040	495	0.535354	hypothetical protein EcSMS35_4040
YP_002414840.1	yidF	ECUMN_4206	495	0.535354	putative DNA-binding transcriptional regulator
YP_002405065.1	yidF	EC55989_4143	495	0.539394	DNA-binding transcriptional regulator
YP_859278.1	yidF	APECO1_2778	495	0.517172	hypothetical protein APECO1_2778
YP_001723041.1	emrD	EcolC_0027	1182	0.571912	multidrug resistance protein D
YP_003034294.1	emrD	ECBD_0029	1182	0.571066	multidrug resistance protein D
NP_756458.1	emrD	c4597	1188	0.563973	multidrug resistance protein D
YP_006090017.1		EcDH1_0030	1149	0.580505	multidrug/H+ antiporter
YP_001465157.1	emrD	EcE24377A_4181	1182	0.573604	multidrug resistance protein D
YP_002400178.1	emrD	ECED1_4369	1182	0.566836	multidrug resistance protein D
YP_006117504.1		ETEC_3967	1182	0.571066	multidrug resistance protein D
YP_001460473.1	emrD	EcHS_A3886	1182	0.571912	multidrug resistance protein D
YP_002389154.1	emrD	ECIAI1_3851	1182	0.573604	multidrug resistance protein D
YP_002410151.1	emrD	ECIAI39_4277	1182	0.565144	multidrug resistance protein D
NP_418129.2	emrD	b3673	1182	0.572758	multidrug efflux system protein
YP_005275757.1		EKO11_0029	1182	0.571912	multidrug/H+ antiporter
YP_003231805.1	emrD	ECO26_4909	1182	0.573604	multidrug resistance protein D
YP_003501916.1	emrD	G2583_4468	1188	0.563973	multidrug resistance protein D
YP_006122006.1	emrD	NRG857_18315	1149	0.572672	multidrug resistance protein D
YP_006776767.1	emrD	O3K_00155	1182	0.573604	multidrug resistance protein D
YP_002331449.1	emrD	E2348C_3988	1182	0.565144	multidrug resistance protein D
NP_312641.1	emrD	ECs4614	1188	0.563973	multidrug resistance protein D
YP_006170800.1	emrD	P12B_c3813	1182	0.571912	Multidrug resistance protein D
YP_671751.1	emrD	ECP_3879	1188	0.563973	multidrug resistance protein D
YP_002295234.1	emrD	ECSE_3959	1182	0.573604	multidrug resistance protein D
YP_003351511.1		ECSF_3521	1149	0.573542	multidrug tranport protein
YP_001746002.1	emrD	EcSMS35_4039	1182	0.566836	multidrug resistance protein D
YP_002414839.1	emrD	ECUMN_4205	1182	0.563452	multidrug resistance protein D
YP_002405064.1	emrD	EC55989_4142	1182	0.573604	multidrug resistance protein D
YP_859277.1	emrD	APECO1_2779	1188	0.56229	multidrug resistance protein D
YP_001723042.1		EcolC_0028	1686	0.563464	acetolactate synthase catalytic subunit
YP_003034297.1		ECBD_0032	1686	0.563464	acetolactate synthase catalytic subunit
NP_756456.1	ilvB	c4596	1686	0.563464	acetolactate synthase catalytic subunit
YP_006090019.1		EcDH1_0032	1686	0.564057	acetolactate synthase large subunit
YP_001465156.1	ilvB	EcE24377A_4180	1686	0.565836	acetolactate synthase catalytic subunit
YP_002400176.1	ilvB	ECED1_4367	1686	0.561684	acetolactate synthase catalytic subunit
YP_006117502.1		ETEC_3965	1686	0.564057	acetolactate synthase isozyme I large subunit
YP_001460471.1	ilvB	EcHS_A3884	1686	0.563464	acetolactate synthase catalytic subunit
YP_002389149.1	ilvB	ECIAI1_3847	1686	0.56465	acetolactate synthase catalytic subunit
YP_002410146.1	ilvB	ECIAI39_4273	1686	0.562278	acetolactate synthase catalytic subunit
NP_418127.1	ilvB	b3671	1686	0.564057	acetolactate synthase I, large subunit
YP_005275760.1		EKO11_0032	1686	0.56465	acetolactate synthase large subunit
YP_003231808.1	ilvB	ECO26_4912	1686	0.564057	acetolactate synthase catalytic subunit
YP_003501914.1	ilvB	G2583_4465	1686	0.563464	acetolactate synthase, large subunit, isozyme I
YP_006122005.1		NRG857_18310	1686	0.567023	acetolactate synthase catalytic subunit
YP_006776770.1		O3K_00170	1686	0.565243	acetolactate synthase catalytic subunit
YP_002331447.1	ilvB	E2348C_3986	1686	0.563464	acetolactate synthase catalytic subunit
NP_312639.1		ECs4612	1686	0.563464	acetolactate synthase catalytic subunit
YP_006170797.1	ilvB	P12B_c3810	1686	0.563464	Acetolactate synthase, large subunit, isozyme I
YP_671750.1		ECP_3878	1686	0.564057	acetolactate synthase catalytic subunit
YP_002295230.1		ECSE_3955	1686	0.563464	acetolactate synthase catalytic subunit
YP_003351509.1		ECSF_3519	1686	0.562278	acetolactate synthase large subunit
YP_001746001.1	ilvB	EcSMS35_4038	1686	0.563464	acetolactate synthase catalytic subunit
YP_002414836.1	ilvB	ECUMN_4202	1686	0.567023	acetolactate synthase catalytic subunit
YP_002405060.1	ilvB	EC55989_4139	1686	0.565243	acetolactate synthase catalytic subunit
YP_859275.1	ilvB	APECO1_2781	1686	0.562278	acetolactate synthase catalytic subunit
YP_001723044.1		EcolC_0030	588	0.590136	DNA-binding transcriptional activator UhpA
YP_003034299.1		ECBD_0034	588	0.588435	DNA-binding transcriptional activator UhpA
NP_756453.1	uhpA	c4593	588	0.588435	DNA-binding transcriptional activator UhpA
YP_006090021.1		EcDH1_0034	588	0.590136	LuxR family two component transcriptional regulator
YP_001465154.1	uhpA	EcE24377A_4178	588	0.591837	DNA-binding transcriptional activator UhpA
YP_002400173.1	uhpA	ECED1_4364	588	0.588435	DNA-binding transcriptional activator UhpA
YP_006117500.1		ETEC_3963	588	0.590136	two-component system response regulator
YP_001460469.1	uhpA	EcHS_A3882	588	0.590136	DNA-binding transcriptional activator UhpA
YP_002389147.1	uhpA	ECIAI1_3845	588	0.586735	DNA-binding transcriptional activator UhpA
YP_002410142.1	uhpA	ECIAI39_4269	588	0.581633	DNA-binding transcriptional activator UhpA
NP_418125.1	uhpA	b3669	588	0.590136	DNA-binding response regulator in two-component regulatory system wtih UhpB
YP_005275762.1		EKO11_0034	588	0.586735	two component transcriptional regulator, LuxR family
YP_003231810.1	uhpA	ECO26_4914	588	0.591837	DNA-binding transcriptional activator UhpA
YP_003501910.1	uhpA	G2583_4460	588	0.581633	transcriptional regulatory protein UhpA
YP_006122001.1		NRG857_18290	588	0.588435	DNA-binding transcriptional activator UhpA
YP_006776772.1		O3K_00180	588	0.588435	DNA-binding transcriptional activator UhpA
YP_002331445.1	uhpA	E2348C_3984	588	0.585034	DNA-binding transcriptional activator UhpA
NP_312633.1		ECs4606	588	0.581633	UhpA family transcriptional regulator
YP_006170795.1	uhpA	P12B_c3808	588	0.590136	Response regulator (Repressor) in two-component regulatory system wtih UhpB, regulates uhpT operon
YP_671747.1		ECP_3875	588	0.588435	DNA-binding transcriptional activator UhpA
YP_002295228.1		ECSE_3953	588	0.591837	DNA-binding transcriptional activator UhpA
YP_003351506.1		ECSF_3516	588	0.586735	two-component response regulator
YP_001745997.1	uhpA	EcSMS35_4034	588	0.583333	DNA-binding transcriptional activator UhpA
YP_002414832.1	uhpA	ECUMN_4198	588	0.578231	DNA-binding transcriptional activator UhpA
YP_002405058.1	uhpA	EC55989_4137	588	0.588435	DNA-binding transcriptional activator UhpA
YP_859273.1	uhpA	APECO1_2783	588	0.588435	DNA-binding transcriptional activator UhpA
YP_001723045.1		EcolC_0031	1500	0.573333	sensory histidine kinase UhpB
YP_003034300.1		ECBD_0035	1500	0.574	sensory histidine kinase UhpB
NP_756452.1	uhpB	c4592	1506	0.572377	sensory histidine kinase UhpB
YP_006090022.1		EcDH1_0035	1500	0.572	histidine kinase
YP_001465152.1	uhpB	EcE24377A_4176	1491	0.570087	sensory histidine kinase UhpB
YP_002400172.1	uhpB	ECED1_4363	1500	0.568667	sensory histidine kinase UhpB
YP_006117499.1		ETEC_3962	1500	0.572	two-component system sensor kinase
YP_001460468.1	uhpB	EcHS_A3881	1491	0.574782	sensory histidine kinase UhpB
YP_002389146.1	uhpB	ECIAI1_3844	1500	0.574667	sensory histidine kinase UhpB
YP_002410141.1	uhpB	ECIAI39_4268	1500	0.575333	sensory histidine kinase UhpB
NP_418124.4	uhpB	b3668	1500	0.572	sensory histidine kinase in two-component regulatory sytem with UhpA
YP_005275763.1		EKO11_0035	1500	0.573333	integral membrane sensor signal transduction histidine kinase
YP_003231811.1	uhpB	ECO26_4915	1500	0.575333	sensory histidine kinase UhpB
YP_003501909.1	uhpB	G2583_4459	1503	0.575516	sensory histidine kinase UhpB
YP_006122000.1		NRG857_18285	1500	0.568667	sensory histidine kinase UhpB
YP_006776773.1		O3K_00185	1500	0.574	sensory histidine kinase UhpB
YP_002331444.1	uhpB	E2348C_3983	1500	0.568	sensory histidine kinase UhpB
NP_312632.2		ECs4605	1500	0.574	sensory histidine kinase UhpB
YP_006170794.1	uhpB	P12B_c3807	1500	0.573333	sensory histidine kinase UhpB
YP_671746.1		ECP_3874	1500	0.568	sensory histidine kinase UhpB
YP_002295227.1		ECSE_3952	1500	0.575333	sensory histidine kinase UhpB
YP_003351505.1		ECSF_3515	1503	0.571524	two-component sensor kinase
YP_001745996.1	uhpB	EcSMS35_4033	1500	0.569333	sensory histidine kinase UhpB
YP_002414831.1	uhpB	ECUMN_4197	1500	0.573333	sensory histidine kinase UhpB
YP_002405057.1	uhpB	EC55989_4136	1500	0.574	sensory histidine kinase UhpB
YP_859272.1	uhpB	APECO1_2784	1500	0.565333	sensory histidine kinase UhpB
YP_001723046.1		EcolC_0032	1317	0.549734	regulatory protein UhpC
YP_003034301.1		ECBD_0036	1317	0.550494	regulatory protein UhpC
NP_756451.1	uhpC	c4591	1320	0.548485	regulatory protein UhpC
YP_006090023.1		EcDH1_0036	1317	0.550494	phosphoglycerate transporter
YP_001465151.1	uhpC	EcE24377A_4175	1317	0.548975	regulatory protein UhpC
YP_002400171.1	uhpC	ECED1_4362	1317	0.548975	regulatory protein UhpC
YP_006117498.1		ETEC_3961	1317	0.550494	major facilitator superfamily protein
YP_001460467.1	uhpC	EcHS_A3880	1317	0.550494	regulatory protein UhpC
YP_002389145.1	uhpC	ECIAI1_3843	1317	0.555049	regulatory protein UhpC
YP_002410140.1	uhpC	ECIAI39_4267	1317	0.55429	regulatory protein UhpC
NP_418123.2	uhpC	b3667	1317	0.550494	membrane protein regulates uhpT expression
YP_005275764.1		EKO11_0036	1317	0.550494	phosphoglycerate transporter
YP_003231812.1	uhpC	ECO26_4916	1317	0.55429	regulatory protein UhpC
YP_003501908.1	uhpC	G2583_4458	1320	0.552273	regulator of uhpT
YP_006121999.1		NRG857_18280	1317	0.549734	regulatory protein UhpC
YP_006776774.1		O3K_00190	1317	0.555049	regulatory protein UhpC
YP_002331443.1	uhpC	E2348C_3982	1317	0.551253	regulatory protein UhpC
NP_312631.1		ECs4604	1320	0.55303	regulatory protein UhpC
YP_006170793.1		P12B_c3806	1320	0.549242	Sugar phosphate permease
YP_671745.1		ECP_3873	1317	0.548975	regulatory protein UhpC
YP_002295226.1		ECSE_3951	1320	0.554545	regulatory protein UhpC
YP_003351504.1		ECSF_3514	1320	0.55	hypothetical protein ECSF_3514
YP_001745995.1	uhpC	EcSMS35_4032	1317	0.555809	regulatory protein UhpC
YP_002414830.1	uhpC	ECUMN_4196	1317	0.552012	regulatory protein UhpC
YP_002405056.1	uhpC	EC55989_4135	1317	0.555049	regulatory protein UhpC
YP_859271.1	uhpC	APECO1_2785	1320	0.549242	regulatory protein UhpC
YP_001723047.1	uhpT	EcolC_0033	1389	0.526998	sugar phosphate antiporter
YP_003034302.1	uhpT	ECBD_0037	1389	0.529878	sugar phosphate antiporter
NP_756450.1	uhpT	c4590	1389	0.527718	sugar phosphate antiporter
YP_006090024.1		EcDH1_0037	1389	0.529878	phosphoglycerate transporter
YP_001465150.1	uhpT	EcE24377A_4174	1389	0.532037	sugar phosphate antiporter
YP_002400170.1	uhpT	ECED1_4361	1389	0.529878	sugar phosphate antiporter
YP_006117497.1		ETEC_3960	1389	0.529878	hexosephosphate transport protein
YP_001460466.1	uhpT	EcHS_A3879	1389	0.529878	sugar phosphate antiporter
YP_002389144.1	uhpT	ECIAI1_3842	1389	0.531317	sugar phosphate antiporter
YP_002410139.1	uhpT	ECIAI39_4266	1389	0.529158	sugar phosphate antiporter
NP_418122.1	uhpT	b3666	1389	0.529878	hexose phosphate transporter
YP_005275765.1		EKO11_0037	1389	0.530598	phosphoglycerate transporter
YP_003231813.1	uhpT	ECO26_4917	1389	0.530598	sugar phosphate antiporter
YP_003501907.1	uhpT	G2583_4457	1389	0.533477	Hexose phosphate transport protein
YP_006121998.1	uhpT	NRG857_18275	1389	0.528438	sugar phosphate antiporter
YP_006776775.1	uhpT	O3K_00195	1389	0.531317	sugar phosphate antiporter
YP_002331442.1	uhpT	E2348C_3981	1389	0.532757	sugar phosphate antiporter
NP_312630.1	uhpT	ECs4603	1389	0.533477	sugar phosphate antiporter
YP_006170792.1	uhpT	P12B_c3805	1389	0.527718	Hexose phosphate transport protein
YP_671744.1	uhpT	ECP_3872	1389	0.529878	sugar phosphate antiporter
YP_002295225.1	uhpT	ECSE_3950	1389	0.532037	sugar phosphate antiporter
YP_003351503.1		ECSF_3513	1377	0.532317	hexose phosphate transport protein
YP_001745994.1	uhpT	EcSMS35_4031	1389	0.532037	sugar phosphate antiporter
YP_002414829.1	uhpT	ECUMN_4195	1389	0.537797	sugar phosphate antiporter
YP_002405055.1	uhpT	EC55989_4134	1389	0.531317	sugar phosphate antiporter
YP_859270.1	uhpT	APECO1_2786	1389	0.529878	sugar phosphate antiporter
YP_001723050.1		EcolC_0036	450	0.528889	hypothetical protein EcolC_0036
YP_003034305.1		ECBD_0040	450	0.528889	hypothetical protein ECBD_0040
NP_756447.1	yicN	c4587	477	0.530398	hypothetical protein c4587
YP_006090027.1		EcDH1_0040	450	0.528889	hypothetical protein
YP_001465147.1		EcE24377A_4171	450	0.528889	hypothetical protein EcE24377A_4171
YP_002400167.1	yicN	ECED1_4358	450	0.537778	hypothetical protein ECED1_4358
YP_006117494.1		ETEC_3957	450	0.528889	putative exported protein
YP_001460463.1		EcHS_A3876	450	0.528889	hypothetical protein EcHS_A3876
YP_002389141.1	yicN	ECIAI1_3839	450	0.528889	hypothetical protein ECIAI1_3839
YP_002410136.1	yicN	ECIAI39_4263	450	0.528889	hypothetical protein ECIAI39_4263
NP_418119.2	yicN	b3663	450	0.528889	hypothetical protein b3663
YP_005275768.1		EKO11_0040	450	0.528889	hypothetical protein
YP_003231816.1	yicN	ECO26_4920	450	0.528889	hypothetical protein ECO26_4920
YP_003501905.1	yicN	G2583_4454	477	0.522013	hypothetical protein G2583_4454
YP_006121995.1		NRG857_18260	450	0.537778	hypothetical protein NRG857_18260
YP_006776778.1		O3K_00210	450	0.531111	hypothetical protein O3K_00210
YP_002331440.1	yicN	E2348C_3978	450	0.537778	hypothetical protein E2348C_3978
NP_312626.1		ECs4599	477	0.522013	hypothetical protein ECs4599
YP_006170789.1		P12B_c3802	477	0.524109	hypothetical protein P12B_c3802
YP_671741.1		ECP_3869	477	0.528302	hypothetical protein ECP_3869
YP_002295222.1		ECSE_3947	450	0.528889	hypothetical protein ECSE_3947
YP_003351500.1		ECSF_3510	450	0.535556	hypothetical protein ECSF_3510
YP_001745991.1		EcSMS35_4028	450	0.526667	hypothetical protein EcSMS35_4028
YP_002414824.1	yicN	ECUMN_4190	450	0.526667	hypothetical protein ECUMN_4190
YP_002405052.1	yicN	EC55989_4131	450	0.531111	hypothetical protein EC55989_4131
YP_859267.1	yicN	APECO1_2789	477	0.530398	hypothetical protein APECO1_2789
YP_001723051.1	nepI	EcolC_0037	1353	0.522542	ribonucleoside transporter
YP_003034306.1	nepI	ECBD_0041	1188	0.529461	ribonucleoside transporter
NP_756446.2	nepI	c4586	1188	0.530303	ribonucleoside transporter
YP_006090028.1		EcDH1_0041	1236	0.529126	major facilitator superfamily protein
YP_001465146.1	nepI	EcE24377A_4170	1353	0.522542	ribonucleoside transporter
YP_002400166.1	nepI	ECED1_4357	1353	0.522542	ribonucleoside transporter
YP_006117493.1		ETEC_3956	1353	0.522542	major facilitator superfamily protein
YP_001460462.1	nepI	EcHS_A3875	1353	0.522542	ribonucleoside transporter
YP_002389140.1	nepI	ECIAI1_3838	1353	0.521803	ribonucleoside transporter
YP_002410132.1	nepI	ECIAI39_4259	1230	0.531707	ribonucleoside transporter
NP_418118.2	nepI	b3662	1188	0.530303	putative transporter
YP_005275769.1		EKO11_0041	1353	0.522542	major facilitator superfamily protein
YP_003231817.1	nepI	ECO26_4921	1188	0.529461	ribonucleoside transporter
YP_003501902.1	nepI	G2583_4451	1236	0.527508	major facilitator family transporter
YP_006121994.1	nepI	NRG857_18255	1353	0.520325	ribonucleoside transporter
YP_006776779.1	nepI	O3K_00215	1182	0.528765	ribonucleoside transporter
YP_002331439.1	nepI	E2348C_3977	1188	0.530303	ribonucleoside transporter
NP_312623.2	nepI	ECs4596	1188	0.52862	ribonucleoside transporter
YP_006170788.1	nepI	P12B_c3801	1236	0.529126	Major facilitator family transporter
YP_671740.2	nepI	ECP_3868	1188	0.531987	ribonucleoside transporter
YP_002295221.1	nepI	ECSE_3946	1236	0.529935	ribonucleoside transporter
YP_003351497.1		ECSF_3507	1236	0.529126	putative transport protein
YP_001745988.1	nepI	EcSMS35_4025	1182	0.531303	ribonucleoside transporter
YP_002414821.1	nepI	ECUMN_4187	1356	0.519912	ribonucleoside transporter
YP_002405051.1	nepI	EC55989_4130	1353	0.522542	ribonucleoside transporter
YP_859266.2	nepI	APECO1_2790	1188	0.532828	ribonucleoside transporter
YP_001723053.1		EcolC_0039	816	0.47549	hypothetical protein EcolC_0039
YP_003034309.1		ECBD_0044	816	0.473039	cytoplasmic membrane lipoprotein-28
NP_756443.1	nlpA	c4583	816	0.471814	cytoplasmic membrane lipoprotein-28
YP_006090031.1		EcDH1_0044	816	0.47549	lipoprotein
YP_001465144.1	nlpA	EcE24377A_4168	816	0.474265	hypothetical protein EcE24377A_4168
YP_002400164.1	nlpA	ECED1_4354	816	0.473039	cytoplasmic membrane lipoprotein-28
YP_006117491.1		ETEC_3954	816	0.47549	lipoprotein-28
YP_001460460.1	nlpA	EcHS_A3873	816	0.47549	cytoplasmic membrane lipoprotein-28
YP_002389138.1	nlpA	ECIAI1_3836	816	0.474265	cytoplasmic membrane lipoprotein-28
YP_002410124.1	nlpA	ECIAI39_4250	816	0.477941	cytoplasmic membrane lipoprotein-28
NP_418117.1	nlpA	b3661	816	0.47549	cytoplasmic membrane lipoprotein-28
YP_005275771.1		EKO11_0043	816	0.474265	lipoprotein
YP_003231819.1	nlpA	ECO26_4923	816	0.473039	hypothetical protein ECO26_4923
YP_003501900.1	nlpA	G2583_4449	816	0.469363	lipoprotein 28 precursor
YP_006121992.1		NRG857_18245	816	0.473039	hypothetical protein NRG857_18245
YP_006776782.1		O3K_00230	816	0.474265	hypothetical protein O3K_00230
YP_002331437.1	nlpA	E2348C_3975	816	0.474265	hypothetical protein E2348C_3975
NP_312622.1		ECs4595	816	0.469363	hypothetical protein ECs4595
YP_006170787.1	nlpA	P12B_c3800	816	0.47549	Lipoprotein NlpA
YP_671738.1		ECP_3866	816	0.471814	hypothetical protein ECP_3866
YP_002295219.1		ECSE_3944	816	0.471814	cytoplasmic membrane lipoprotein-28
YP_003351495.1		ECSF_3505	816	0.473039	putative lipoprotein
YP_001745979.1	nlpA	EcSMS35_4016	816	0.485294	cytoplasmic membrane lipoprotein-28
YP_002414813.1	nlpA	ECUMN_4179	816	0.490196	cytoplasmic membrane lipoprotein-28
YP_002405049.1	nlpA	EC55989_4128	816	0.474265	hypothetical protein EC55989_4128
YP_859264.1	nlpA	APECO1_2792	816	0.471814	hypothetical protein APECO1_2792
YP_001723054.1		EcolC_0040	921	0.488599	carboxylate/amino acid/amine transporter
YP_003034310.1		ECBD_0045	921	0.488599	carboxylate/amino acid/amine transporter
NP_756442.1	yicL	c4582	975	0.484103	transport protein YicL
YP_006090032.1		EcDH1_0045	921	0.487514	carboxylate/amino acid/amine transporter
YP_001465143.1		EcE24377A_4167	921	0.488599	carboxylate/amino acid/amine transporter
YP_002400163.1	yicL	ECED1_4353	921	0.490771	hypothetical protein ECED1_4353
YP_006117490.1		ETEC_3953	921	0.487514	hypothetical protein ETEC_3953
YP_001460459.1		EcHS_A3872	921	0.487514	carboxylate/amino acid/amine transporter
YP_002389137.1	yicL	ECIAI1_3835	921	0.487514	hypothetical protein ECIAI1_3835
YP_002410123.1	yicL	ECIAI39_4249	921	0.490771	hypothetical protein ECIAI39_4249
NP_418116.1	yicL	b3660	921	0.487514	putative inner membrane protein
YP_005275772.1		EKO11_0044	921	0.488599	carboxylate/amino acid/amine transporter
YP_003231820.1	yicL	ECO26_4924	921	0.48317	hypothetical protein ECO26_4924
YP_003501899.1	yicL	G2583_4448	921	0.490771	YicL
YP_006121991.1		NRG857_18240	921	0.491857	hypothetical protein NRG857_18240
YP_006776783.1		O3K_00235	921	0.488599	hypothetical protein O3K_00235
YP_002331436.1	yicL	E2348C_3974	921	0.488599	hypothetical protein E2348C_3974
NP_312621.1		ECs4594	921	0.491857	permease transporter
YP_006170786.1	yicL	P12B_c3799	921	0.487514	protein YicL
YP_671737.1		ECP_3865	921	0.491857	hypothetical protein ECP_3865
YP_002295218.1		ECSE_3943	921	0.488599	putative transport protein
YP_003351494.1		ECSF_3504	921	0.490771	putative transport protein
YP_001745978.1		EcSMS35_4015	921	0.486428	carboxylate/amino acid/amine transporter
YP_002414812.1	yicL	ECUMN_4178	921	0.502714	hypothetical protein ECUMN_4178
YP_002405048.1	yicL	EC55989_4127	921	0.488599	inner membrane protein
YP_859263.1	yicL	APECO1_2793	975	0.484103	hypothetical protein APECO1_2793
YP_001723069.1		EcolC_0056	1707	0.543058	AsmA family protein
YP_003034333.1		ECBD_0069	1707	0.543058	AsmA family protein
NP_756342.1	yicH	c4480	1731	0.54015	hypothetical protein c4480
YP_006090037.1		EcDH1_0050	1707	0.543058	AsmA family protein
YP_001465137.1		EcE24377A_4159	1707	0.540129	AsmA family protein
YP_002400150.1	yicH	ECED1_4340	1707	0.540129	hypothetical protein ECED1_4340
YP_006117437.1		ETEC_3896	1707	0.543058	putative exported protein
YP_001460454.1		EcHS_A3866	1707	0.543058	AsmA family protein
YP_002389132.1	yicH	ECIAI1_3829	1707	0.541301	hypothetical protein ECIAI1_3829
YP_002410053.1	yicH	ECIAI39_4177	1707	0.537786	hypothetical protein ECIAI39_4177
NP_418112.1	yicH	b3655	1707	0.543058	hypothetical protein b3655
YP_005275795.1		EKO11_0067	1707	0.543644	AsmA family protein
YP_003231840.1	yicH	ECO26_4944	1707	0.541301	hypothetical protein ECO26_4944
YP_003501845.1	yicH	G2583_4392	1707	0.541886	hypothetical protein G2583_4392
YP_006121977.1		NRG857_18170	1707	0.538957	hypothetical protein NRG857_18170
YP_006776849.1		O3K_00565	1707	0.541886	hypothetical protein O3K_00565
YP_002331381.1	yicH	E2348C_3919	1707	0.540129	hypothetical protein E2348C_3919
NP_312558.1		ECs4531	1707	0.541886	hypothetical protein ECs4531
YP_006170772.1	yicH	P12B_c3785	1707	0.543058	AsmA family protein
YP_671626.1		ECP_3753	1731	0.536106	hypothetical protein ECP_3753
YP_002295213.1		ECSE_3938	1707	0.540715	hypothetical protein ECSE_3938
YP_003351481.1		ECSF_3491	1707	0.5372	hypothetical protein ECSF_3491
YP_001745955.1		EcSMS35_3990	1707	0.539543	AsmA family protein
YP_002414808.1	yicH	ECUMN_4171	1707	0.543644	hypothetical protein ECUMN_4171
YP_002405043.1	yicH	EC55989_4122	1707	0.541886	hypothetical protein EC55989_4122
YP_859250.1	yicH	APECO1_2806	1731	0.538995	hypothetical protein APECO1_2806
YP_001723070.1		EcolC_0057	1389	0.550756	uracil-xanthine permease
YP_003034334.1		ECBD_0070	1389	0.550036	uracil-xanthine permease
NP_756341.1	yicE	c4479	1398	0.548641	purine permease yicE
YP_006090038.1		EcDH1_0051	1389	0.550036	uracil-xanthine permease
YP_001465136.1	yicE	EcE24377A_4158	1389	0.551476	xanthine permease
YP_002400149.1	yicE	ECED1_4339	1389	0.548596	putative transporter
YP_006117436.1		ETEC_3895	1389	0.550036	putative purine permease
YP_001460453.1	yicE	EcHS_A3865	1389	0.551476	xanthine permease
YP_002389131.1	yicE	ECIAI1_3828	1389	0.551476	putative transporter
YP_002410052.1	yicE	ECIAI39_4176	1389	0.549316	putative transporter
NP_418111.1	xanP	b3654	1389	0.550036	xanthine permease
YP_005275796.1		EKO11_0068	1389	0.550756	uracil-xanthine permease
YP_003231841.1	yicE	ECO26_4945	1389	0.550036	transporter
YP_003501844.1	yicE	G2583_4391	1389	0.551476	purine permease yicE
YP_006121976.1		NRG857_18165	1389	0.550036	putative purine transport protein
YP_006776850.1		O3K_00570	1389	0.550756	purine permease yicE
YP_002331380.1	yicE	E2348C_3918	1389	0.547156	transporter
NP_312557.1		ECs4530	1389	0.551476	transporter
YP_006170771.1	yicE	P12B_c3784	1389	0.550756	Putative purine permease yicE
YP_671625.1		ECP_3752	1389	0.550756	purine permease YicE
YP_002295212.1		ECSE_3937	1389	0.552196	putative purine transport protein
YP_003351480.1		ECSF_3490	1389	0.548596	putative purine transport protein
YP_001745954.1	yicE	EcSMS35_3989	1389	0.551476	xanthine permease
YP_002414807.1	yicE	ECUMN_4170	1389	0.552196	putative transporter
YP_002405042.1	yicE	EC55989_4121	1389	0.550756	transporter
YP_859249.1	yicE	APECO1_2807	1389	0.549316	purine permease YicE
YP_001723071.1		EcolC_0058	1203	0.537822	sodium/glutamate symporter
YP_003034335.1		ECBD_0071	1203	0.540316	sodium/glutamate symporter
NP_756340.1	gltS	c4478	1203	0.541147	Sodium/glutamate symport carrier protein
YP_006090039.1		EcDH1_0052	1203	0.537822	sodium/glutamate symporter
YP_001465135.1	gltS	EcE24377A_4157	1203	0.544472	sodium/glutamate symporter
YP_002400148.1	gltS	ECED1_4337	1203	0.54281	glutamate transporter
YP_006117435.1		ETEC_3894	1203	0.538653	sodium/glutamate symport carrier protein (glutamate permease)
YP_001460452.1	gltS	EcHS_A3864	1203	0.537822	sodium/glutamate symporter
YP_002389130.1	gltS	ECIAI1_3826	1203	0.544472	glutamate transporter
YP_002410051.1	gltS	ECIAI39_4175	1203	0.537822	glutamate transporter
NP_418110.1	gltS	b3653	1203	0.537822	glutamate transporter
YP_005275797.1		EKO11_0069	1203	0.543641	sodium/glutamate symporter
YP_003231842.1	gltS	ECO26_4946	1203	0.543641	glutamate transporter GltS
YP_003501843.1	gltS	G2583_4390	1203	0.544472	glutamate transport protein
YP_006121975.1		NRG857_18160	1203	0.539485	glutamate transporter
YP_006776851.1		O3K_00575	1203	0.544472	sodium/glutamate symporter
YP_002331379.1	gltS	E2348C_3917	1203	0.54281	glutamate transporter
NP_312556.1		ECs4529	1203	0.543641	glutamate transport protein
YP_006170770.1	gltS	P12B_c3783	1203	0.537822	glutamate permease
YP_671624.1		ECP_3751	1203	0.541978	sodium/glutamate symport carrier protein
YP_002295211.1		ECSE_3936	1203	0.546135	glutamate transport protein
YP_003351479.1		ECSF_3489	1203	0.543641	glutamate transport protein
YP_001745953.1	gltS	EcSMS35_3988	1203	0.538653	sodium/glutamate symporter
YP_002414806.1	gltS	ECUMN_4169	1203	0.541147	glutamate transporter
YP_002405041.1	gltS	EC55989_4119	1203	0.544472	glutamate transporter
YP_859248.1		APECO1_2808	1203	0.541978	glutamate transport protein
YP_001723072.1		EcolC_0059	2079	0.568543	ATP-dependent DNA helicase RecG
YP_003034337.1		ECBD_0073	2079	0.57191	ATP-dependent DNA helicase RecG
NP_756339.2	recG	c4477	2079	0.568062	ATP-dependent DNA helicase RecG
YP_006090040.1		EcDH1_0053	2079	0.572391	ATP-dependent DNA helicase RecG
YP_001465133.1	recG	EcE24377A_4156	2079	0.57191	ATP-dependent DNA helicase RecG
YP_002400147.1	recG	ECED1_4336	2079	0.566619	ATP-dependent DNA helicase RecG
YP_006117434.1		ETEC_3893	2079	0.572391	ATP-dependent DNA helicase
YP_001460451.1	recG	EcHS_A3863	2079	0.568543	ATP-dependent DNA helicase RecG
YP_002389128.1	recG	ECIAI1_3824	2079	0.570467	ATP-dependent DNA helicase RecG
YP_002410050.1	recG	ECIAI39_4174	2079	0.567581	ATP-dependent DNA helicase RecG
NP_418109.1	recG	b3652	2079	0.572872	ATP-dependent DNA helicase
YP_005275799.1		EKO11_0071	2079	0.567581	ATP-dependent DNA helicase RecG
YP_003231844.1	recG	ECO26_4948	2079	0.57191	ATP-dependent DNA helicase RecG
YP_003501841.1	recG	G2583_4388	2079	0.569505	ATP-dependent DNA helicase recG
YP_006121974.1		NRG857_18155	2079	0.567581	ATP-dependent DNA helicase RecG
YP_006776852.1		O3K_00580	2079	0.570467	ATP-dependent DNA helicase RecG
YP_002331378.1	recG	E2348C_3916	2079	0.565657	ATP-dependent DNA helicase RecG
NP_312554.1		ECs4527	2079	0.568543	ATP-dependent DNA helicase RecG
YP_006170769.1	recG	P12B_c3782	2079	0.568062	ATP-dependent DNA helicase RecG
YP_671623.1		ECP_3750	2079	0.572391	ATP-dependent DNA helicase RecG
YP_002295209.1		ECSE_3934	2079	0.570467	ATP-dependent DNA helicase RecG
YP_003351478.1		ECSF_3488	2079	0.566619	DNA helicase RecG
YP_001745952.1	recG	EcSMS35_3987	2079	0.573353	ATP-dependent DNA helicase RecG
YP_002414805.1	recG	ECUMN_4168	2079	0.570948	ATP-dependent DNA helicase RecG
YP_002405040.1	recG	EC55989_4118	2079	0.570467	ATP-dependent DNA helicase RecG
YP_859247.1	recG	APECO1_2809	2112	0.569602	ATP-dependent DNA helicase RecG
YP_001723073.1		EcolC_0060	687	0.556041	tRNA guanosine-2'-O-methyltransferase
YP_003034338.1		ECBD_0074	687	0.556041	tRNA guanosine-2'-O-methyltransferase
NP_756338.1	spoU	c4476	687	0.558952	tRNA guanosine-2'-O-methyltransferase
YP_006090041.1		EcDH1_0054	687	0.556041	tRNA guanosine-2'-O-methyltransferase
YP_001465132.1	trmH	EcE24377A_4154	687	0.558952	tRNA guanosine-2'-O-methyltransferase
YP_002400146.1	trmH	ECED1_4335	687	0.558952	tRNA guanosine-2'-O-methyltransferase
YP_006117433.1		ETEC_3892	687	0.556041	tRNA (guanosine-2'-O)-methyltransferase
YP_001460450.1	trmH	EcHS_A3862	687	0.556041	tRNA guanosine-2'-O-methyltransferase
YP_002389127.1	trmH	ECIAI1_3823	687	0.556041	tRNA guanosine-2'-O-methyltransferase
YP_002410049.1	trmH	ECIAI39_4173	687	0.55313	tRNA guanosine-2'-O-methyltransferase
NP_418108.1	trmH	b3651	687	0.556041	tRNA mG18-2'-O-methyltransferase, SAM-dependent
YP_005275800.1		EKO11_0072	687	0.557496	tRNA guanosine-2'-O-methyltransferase
YP_003231845.1	trmH	ECO26_4949	687	0.557496	tRNA guanosine-2'-O-methyltransferase
YP_003501840.1	trmH	G2583_4387	687	0.556041	tRNA guanosine-2'-O-methyltransferase
YP_006121973.1		NRG857_18150	687	0.557496	tRNA guanosine-2'-O-methyltransferase
YP_006776853.1		O3K_00585	687	0.557496	tRNA guanosine-2'-O-methyltransferase
YP_002331377.1	trmH	E2348C_3915	687	0.554585	tRNA guanosine-2'-O-methyltransferase
NP_312553.1		ECs4526	687	0.556041	tRNA guanosine-2'-O-methyltransferase
YP_006170768.1	spoU	P12B_c3781	687	0.556041	tRNA guanosine-2'-O-methyltransferase
YP_671622.1		ECP_3749	687	0.551674	tRNA guanosine-2'-O-methyltransferase
YP_002295208.1		ECSE_3933	687	0.556041	tRNA guanosine-2'-O-methyltransferase
YP_003351477.1		ECSF_3487	687	0.558952	putative RNA methyltransferase
YP_001745951.1	trmH	EcSMS35_3986	687	0.550218	tRNA guanosine-2'-O-methyltransferase
YP_002414804.1	trmH	ECUMN_4167	687	0.554585	tRNA guanosine-2'-O-methyltransferase
YP_002405039.1	trmH	EC55989_4117	687	0.557496	tRNA guanosine-2'-O-methyltransferase
YP_859246.1	spoU	APECO1_2810	687	0.558952	tRNA guanosine-2'-O-methyltransferase
YP_001723074.1		EcolC_0061	2106	0.539411	bifunctional (p)ppGpp synthetase II/ guanosine-3',5'-bis pyrophosphate 3'-pyrophosphohydrolase
YP_003034339.1		ECBD_0075	2106	0.536562	bifunctional (p)ppGpp synthetase II/ guanosine-3',5'-bis pyrophosphate 3'-pyrophosphohydrolase
NP_756337.1	spoT	c4475	2106	0.539411	bifunctional (p)ppGpp synthetase II/ guanosine-3',5'-bis pyrophosphate 3'-pyrophosphohydrolase
YP_006090042.1		EcDH1_0055	2106	0.537987	(p)ppGpp synthetase I SpoT/RelA
YP_001465131.1	spoT	EcE24377A_4153	2106	0.537512	bifunctional (p)ppGpp synthetase II/ guanosine-3',5'-bis pyrophosphate 3'-pyrophosphohydrolase
YP_002400145.1	spoT	ECED1_4334	2106	0.539411	bifunctional (p)ppGpp synthetase II/ guanosine-3',5'-bis pyrophosphate 3'-pyrophosphohydrolase
YP_006117432.1		ETEC_3891	2106	0.537987	guanosine-3',5'-bis(diphosphate) 3'-pyrophosphohydrolase
YP_001460449.1	spoT	EcHS_A3861	2106	0.538936	bifunctional (p)ppGpp synthetase II/ guanosine-3',5'-bis pyrophosphate 3'-pyrophosphohydrolase
YP_002389126.1	spoT	ECIAI1_3822	2106	0.539411	bifunctional (p)ppGpp synthetase II/ guanosine-3',5'-bis pyrophosphate 3'-pyrophosphohydrolase
YP_002410048.1	spoT	ECIAI39_4172	2106	0.540361	bifunctional (p)ppGpp synthetase II/ guanosine-3',5'-bis pyrophosphate 3'-pyrophosphohydrolase
NP_418107.1	spoT	b3650	2106	0.537987	bifunctional (p)ppGpp synthetase II/ guanosine-3',5'-bis pyrophosphate 3'-pyrophosphohydrolase
YP_005275801.1		EKO11_0073	2106	0.535138	(p)ppGpp synthetase I SpoT/RelA
YP_003231846.1	spoT	ECO26_4950	2106	0.540361	bifunctional (p)ppGpp synthetase II/ guanosine-3',5'-bis pyrophosphate 3'-pyrophosphohydrolase
YP_003501839.1	spoT	G2583_4386	2106	0.540361	guanosine-3,5-bis(diphosphate) 3-pyrophosphohydrolase (Penta-phosphate guanosine-3-pyrophosphohydrolase) ((ppGpp)ase)
YP_006121972.1		NRG857_18145	2106	0.539411	bifunctional (p)ppGpp synthetase II/ guanosine-3',5'-bis pyrophosphate 3'-pyrophosphohydrolase
YP_006776854.1		O3K_00590	2106	0.537037	bifunctional (p)ppGpp synthetase II/ guanosine-3',5'-bis pyrophosphate 3'-pyrophosphohydrolase
YP_002331376.1	spoT	E2348C_3914	2106	0.539886	bifunctional (p)ppGpp synthetase II/ guanosine-3',5'-bis pyrophosphate 3'-pyrophosphohydrolase
NP_312552.1		ECs4525	2106	0.540361	bifunctional (p)ppGpp synthetase II/ guanosine-3',5'-bis pyrophosphate 3'-pyrophosphohydrolase
YP_006170767.1	spoT	P12B_c3780	1932	0.539337	Guanosine-3,5-bis(diphosphate) 3-pyrophosphohydrolase
YP_671621.1		ECP_3748	2106	0.539411	bifunctional (p)ppGpp synthetase II/ guanosine-3',5'-bis pyrophosphate 3'-pyrophosphohydrolase
YP_002295207.1		ECSE_3932	2106	0.536087	bifunctional (p)ppGpp synthetase II/ guanosine-3',5'-bis pyrophosphate 3'-pyrophosphohydrolase
YP_003351476.1		ECSF_3486	2106	0.538462	guanosine-3',5'-bis(diphosphate) 3'-pyrophosphohydrolase
YP_001745950.1	spoT	EcSMS35_3985	2106	0.54226	bifunctional (p)ppGpp synthetase II/ guanosine-3',5'-bis pyrophosphate 3'-pyrophosphohydrolase
YP_002414803.1	spoT	ECUMN_4166	2106	0.541311	bifunctional (p)ppGpp synthetase II/ guanosine-3',5'-bis pyrophosphate 3'-pyrophosphohydrolase
YP_002405038.1	spoT	EC55989_4116	2106	0.537037	bifunctional (p)ppGpp synthetase II/ guanosine-3',5'-bis pyrophosphate 3'-pyrophosphohydrolase
YP_859245.1	spoT	APECO1_2811	1959	0.541092	bifunctional (p)ppGpp synthetase II/ guanosine-3',5'-bis pyrophosphate 3'-pyrophosphohydrolase
YP_001723076.1	gmk	EcolC_0063	621	0.491143	guanylate kinase
YP_003034341.1	gmk	ECBD_0077	621	0.491143	guanylate kinase
NP_756335.2	gmk	c4473	621	0.489533	guanylate kinase
YP_006090044.1		EcDH1_0057	621	0.491143	guanylate kinase
YP_001465129.1	gmk	EcE24377A_4151	621	0.489533	guanylate kinase
YP_002400143.1	gmk	ECED1_4332	621	0.489533	guanylate kinase
YP_006117430.1		ETEC_3889	621	0.491143	guanylate kinase
YP_001460447.1	gmk	EcHS_A3859	621	0.491143	guanylate kinase
YP_002389124.1	gmk	ECIAI1_3820	621	0.489533	guanylate kinase
YP_002410046.1	gmk	ECIAI39_4170	621	0.491143	guanylate kinase
NP_418105.1	gmk	b3648	621	0.491143	guanylate kinase
YP_005275803.1		EKO11_0075	621	0.489533	guanylate kinase
YP_003231848.1	gmk	ECO26_4952	621	0.491143	guanylate kinase
YP_003501837.1	gmk	G2583_4384	621	0.489533	guanylate kinase
YP_006121970.1	gmk	NRG857_18135	621	0.489533	guanylate kinase
YP_006776856.1	gmk	O3K_00600	621	0.489533	guanylate kinase
YP_002331374.1	gmk	E2348C_3912	621	0.487923	guanylate kinase
NP_312550.1	gmk	ECs4523	621	0.489533	guanylate kinase
YP_006170765.1		P12B_c3778	621	0.491143	guanylate kinase
YP_671619.1	gmk	ECP_3746	621	0.491143	guanylate kinase
YP_002295205.1	gmk	ECSE_3930	621	0.489533	guanylate kinase
YP_003351474.1		ECSF_3484	621	0.489533	guanylate kinase
YP_001745948.1	gmk	EcSMS35_3983	621	0.491143	guanylate kinase
YP_002414801.1	gmk	ECUMN_4164	621	0.492754	guanylate kinase
YP_002405036.1	gmk	EC55989_4114	621	0.489533	guanylate kinase
YP_859243.1	gmk	APECO1_2813	678	0.477876	guanylate kinase
YP_001723077.1	ligB	EcolC_0064	1680	0.527381	NAD-dependent DNA ligase LigB
YP_003034342.1	ligB	ECBD_0078	1680	0.527381	NAD-dependent DNA ligase LigB
NP_756333.1	ligB	c4471	1686	0.524318	NAD-dependent DNA ligase LigB
YP_006090045.1		EcDH1_0058	1680	0.52619	DNA ligase (NAD(+))
YP_001465128.1	ligB	EcE24377A_4148	1686	0.52847	NAD-dependent DNA ligase LigB
YP_002400142.1	ligB	ECED1_4330	1680	0.524405	NAD-dependent DNA ligase LigB
YP_006117429.1		ETEC_3888	1680	0.526786	putative DNA ligase
YP_001460446.1	ligB	EcHS_A3858	1686	0.527284	NAD-dependent DNA ligase LigB
YP_002389123.1	ligB	ECIAI1_3818	1680	0.527381	NAD-dependent DNA ligase LigB
YP_002410045.1	ligB	ECIAI39_4168	1680	0.525595	NAD-dependent DNA ligase LigB
NP_418104.2	ligB	b3647	1680	0.52619	DNA ligase, NAD(+)-dependent
YP_005275804.1		EKO11_0076	1680	0.529167	DNA ligase (NAD(+))
YP_003231849.1	ligB	ECO26_4953	1680	0.529167	NAD-dependent DNA ligase LigB
YP_003501836.1	ligB	G2583_4383	1680	0.529167	DNA ligase B
YP_006121969.1	ligB	NRG857_18130	1680	0.525595	NAD-dependent DNA ligase LigB
YP_006776857.1	ligB	O3K_00605	1680	0.529167	NAD-dependent DNA ligase LigB
YP_002331373.1	ligB	E2348C_3911	1683	0.525253	NAD-dependent DNA ligase LigB
NP_312549.2	ligB	ECs4522	1680	0.528571	NAD-dependent DNA ligase LigB
YP_006170762.1	ligB	P12B_c3775	1434	0.527894	DNA ligase B
YP_671618.1	ligB	ECP_3745	1683	0.526441	NAD-dependent DNA ligase LigB
YP_002295203.1	ligB	ECSE_3928	1515	0.533993	NAD-dependent DNA ligase LigB
YP_003351472.1		ECSF_3482	1515	0.526733	putative DNA ligase
YP_001745947.1	ligB	EcSMS35_3981	1680	0.525595	NAD-dependent DNA ligase LigB
YP_002414800.1	ligB	ECUMN_4162	1680	0.526786	NAD-dependent DNA ligase LigB
YP_002405035.1	ligB	EC55989_4112	1680	0.529167	NAD-dependent DNA ligase LigB
YP_859242.1	ligB	APECO1_2814	1686	0.52847	NAD-dependent DNA ligase LigB
YP_001723078.1		EcolC_0065	615	0.536585	hypothetical protein EcolC_0065
YP_003034343.1		ECBD_0079	615	0.536585	hypothetical protein ECBD_0079
NP_756332.1	yicG	c4470	669	0.524664	hypothetical protein c4470
YP_006090046.1		EcDH1_0059	615	0.536585	hypothetical protein
YP_001465127.1		EcE24377A_4149	615	0.534959	hypothetical protein EcE24377A_4149
YP_002400141.1	yicG	ECED1_4329	615	0.531707	hypothetical protein ECED1_4329
YP_006117428.1		ETEC_3887	615	0.536585	hypothetical protein ETEC_3887
YP_001460445.1		EcHS_A3857	615	0.536585	hypothetical protein EcHS_A3857
YP_002389122.1	yicG	ECIAI1_3817	615	0.533333	hypothetical protein ECIAI1_3817
YP_002410044.1	yicG	ECIAI39_4167	615	0.538211	hypothetical protein ECIAI39_4167
NP_418103.4	yicG	b3646	615	0.536585	inner membrane protein, UPF0126 family
YP_005275805.1		EKO11_0077	615	0.534959	hypothetical protein
YP_003231850.1	yicG	ECO26_4954	615	0.534959	hypothetical protein ECO26_4954
YP_003501835.1	yicG	G2583_4382	669	0.530643	hypothetical protein G2583_4382
YP_006121968.1		NRG857_18125	615	0.534959	hypothetical protein NRG857_18125
YP_006776858.1		O3K_00610	615	0.536585	hypothetical protein O3K_00610
YP_002331372.1	yicG	E2348C_3910	615	0.533333	hypothetical protein E2348C_3910
NP_312548.2		ECs4521	615	0.534959	hypothetical protein ECs4521
YP_006170761.1		P12B_c3774	615	0.536585	hypothetical protein P12B_c3774
YP_671617.1		ECP_3744	615	0.528455	hypothetical protein ECP_3744
YP_002295202.1		ECSE_3927	615	0.534959	hypothetical protein ECSE_3927
YP_003351471.1		ECSF_3481	615	0.531707	hypothetical protein ECSF_3481
YP_001745946.1		EcSMS35_3982	615	0.530081	hypothetical protein EcSMS35_3982
YP_002414799.1	yicG	ECUMN_4161	615	0.534959	hypothetical protein ECUMN_4161
YP_002405034.1	yicG	EC55989_4111	615	0.536585	inner membrane protein
YP_859241.1		APECO1_2815	669	0.527653	hypothetical protein APECO1_2815
YP_001723081.1	rph	EcolC_0068	714	0.567227	ribonuclease PH
YP_003034347.1	rph	ECBD_0083	714	0.567227	ribonuclease PH
NP_756329.2	rph	c4467	714	0.561625	ribonuclease PH
YP_006090049.1		EcDH1_0062	714	0.567227	ribonuclease PH
YP_001465123.1	rph	EcE24377A_4144	714	0.567227	ribonuclease PH
YP_002400139.1	rph	ECED1_4327	738	0.554201	ribonuclease PH
YP_006117425.1		ETEC_3884	714	0.567227	ribonuclease PH
YP_001460442.1	rph	EcHS_A3852	714	0.565826	ribonuclease PH
YP_002389119.1	rph	ECIAI1_3814	738	0.560976	ribonuclease PH
YP_002410039.1	rph	ECIAI39_4162	738	0.567751	ribonuclease PH
YP_001491547.1	rph	b3643	684	0.562865	defective ribonuclease PH
YP_005275808.1		EKO11_0080	714	0.568627	ribonuclease PH
YP_003231853.1	rph	ECO26_4957	714	0.567227	ribonuclease PH
YP_003501832.1	rph	G2583_4379	714	0.571429	ribonuclease PH
YP_006121965.1	rph	NRG857_18110	714	0.565826	ribonuclease PH
YP_006776861.1	rph	O3K_00625	714	0.567227	ribonuclease PH
YP_002331354.1	rph	E2348C_3892	714	0.554622	ribonuclease PH
NP_312545.1	rph	ECs4518	714	0.571429	ribonuclease PH
YP_006170758.1		P12B_c3771	714	0.567227	Ribonuclease PH
YP_671614.1	rph	ECP_3741	714	0.561625	ribonuclease PH
YP_002295198.1	rph	ECSE_3923	714	0.568627	ribonuclease PH
YP_003351469.1		ECSF_3479	714	0.560224	ribonuclease PH
YP_001745943.1	rph	EcSMS35_3978	714	0.571429	ribonuclease PH
YP_002414796.1	rph	ECUMN_4158	738	0.566396	ribonuclease PH
YP_002405031.1	rph	EC55989_4108	738	0.560976	ribonuclease PH
YP_859238.1	rph	APECO1_2818	714	0.565826	ribonuclease PH
YP_001723082.1	pyrE	EcolC_0069	639	0.525822	orotate phosphoribosyltransferase
YP_003034348.1	pyrE	ECBD_0084	639	0.525822	orotate phosphoribosyltransferase
NP_756328.2	pyrE	c4466	639	0.528951	orotate phosphoribosyltransferase
YP_006090050.1		EcDH1_0063	639	0.533646	orotate phosphoribosyltransferase
YP_001465122.1	pyrE	EcE24377A_4143	639	0.533646	orotate phosphoribosyltransferase
YP_002400138.1	pyrE	ECED1_4326	639	0.528951	orotate phosphoribosyltransferase
YP_006117424.1		ETEC_3883	639	0.525822	orotate phosphoribosyltransferase
YP_001460441.1	pyrE	EcHS_A3851	639	0.525822	orotate phosphoribosyltransferase
YP_002389118.1	pyrE	ECIAI1_3813	639	0.525822	orotate phosphoribosyltransferase
YP_002410038.1	pyrE	ECIAI39_4161	639	0.528951	orotate phosphoribosyltransferase
NP_418099.1	pyrE	b3642	639	0.533646	orotate phosphoribosyltransferase
YP_005275809.1		EKO11_0081	639	0.533646	orotate phosphoribosyltransferase
YP_003231854.1	pyrE	ECO26_4958	639	0.533646	orotate phosphoribosyltransferase
YP_003501831.1	pyrE	G2583_4378	639	0.533646	Orotate phosphoribosyltransferase
YP_006121964.1	pyrE	NRG857_18105	639	0.528951	orotate phosphoribosyltransferase
YP_006776862.1	pyrE	O3K_00630	639	0.525822	orotate phosphoribosyltransferase
YP_002331353.1	pyrE	E2348C_3891	639	0.527387	orotate phosphoribosyltransferase
NP_312544.1	pyrE	ECs4517	639	0.533646	orotate phosphoribosyltransferase
YP_006170757.1	pyrE	P12B_c3770	654	0.527523	orotate phosphoribosyltransferase
YP_671613.1	pyrE	ECP_3740	639	0.528951	orotate phosphoribosyltransferase
YP_002295197.1	pyrE	ECSE_3922	639	0.533646	orotate phosphoribosyltransferase
YP_003351468.1		ECSF_3478	639	0.525822	orotate phosphoribosyltransferase
YP_001745942.1	pyrE	EcSMS35_3977	639	0.525822	orotate phosphoribosyltransferase
YP_002414795.1	pyrE	ECUMN_4157	639	0.533646	orotate phosphoribosyltransferase
YP_002405030.1	pyrE	EC55989_4107	639	0.525822	orotate phosphoribosyltransferase
YP_859237.1	pyrE	APECO1_2819	654	0.529052	orotate phosphoribosyltransferase
YP_001723083.1	slmA	EcolC_0070	594	0.53367	nucleoid occlusion protein
YP_003034349.1	slmA	ECBD_0085	594	0.53367	nucleoid occlusion protein
NP_756327.2	slmA	c4465	594	0.52862	nucleoid occlusion protein
YP_006090051.1		EcDH1_0064	594	0.53367	TetR family transcriptional regulator
YP_001465121.1	slmA	EcE24377A_4142	594	0.52862	nucleoid occlusion protein
YP_002400137.1	slmA	ECED1_4325	594	0.52862	nucleoid occlusion protein
YP_006117423.1		ETEC_3882	594	0.53367	TetR family transcriptional regulator
YP_001460440.1	slmA	EcHS_A3850	594	0.53367	nucleoid occlusion protein
YP_002389117.1	slmA	ECIAI1_3812	594	0.530303	nucleoid occlusion protein
YP_002410036.1	slmA	ECIAI39_4159	594	0.53367	nucleoid occlusion protein
NP_418098.4	slmA	b3641	594	0.53367	DNA-binding anti-FtsZ division inhibitor
YP_005275810.1		EKO11_0082	594	0.535354	regulatory protein TetR
YP_003231855.1	slmA	ECO26_4959	594	0.53367	nucleoid occlusion protein
YP_003501830.1	slmA	G2583_4377	594	0.530303	HTH-type protein slmA
YP_006121963.1	slmA	NRG857_18100	594	0.526936	nucleoid occlusion protein
YP_006776863.1	slmA	O3K_00635	594	0.535354	division inhibitor protein
YP_002331351.1	slmA	E2348C_3889	594	0.52862	nucleoid occlusion protein
NP_312543.2	slmA	ECs4516	594	0.52862	nucleoid occlusion protein
YP_006170756.1	slmA	P12B_c3769	594	0.53367	HTH-type protein slmA
YP_671612.1	slmA	ECP_3739	594	0.52862	nucleoid occlusion protein
YP_002295196.1	slmA	ECSE_3921	594	0.535354	nucleoid occlusion protein
YP_003351467.1		ECSF_3477	594	0.526936	putative transcriptional regulator
YP_001745941.1	slmA	EcSMS35_3976	594	0.53367	nucleoid occlusion protein
YP_002414794.1	slmA	ECUMN_4156	594	0.53367	nucleoid occlusion protein
YP_002405029.1	slmA	EC55989_4106	594	0.535354	nucleoid occlusion protein
YP_859236.1	slmA	APECO1_2820	636	0.531447	nucleoid occlusion protein
YP_001723084.1	dut	EcolC_0071	456	0.548246	deoxyuridine 5'-triphosphate nucleotidohydrolase
YP_003034350.1	dut	ECBD_0086	456	0.548246	deoxyuridine 5'-triphosphate nucleotidohydrolase
NP_756326.1	dut	c4464	456	0.548246	deoxyuridine 5'-triphosphate nucleotidohydrolase
YP_006090052.1		EcDH1_0065	456	0.548246	deoxyuridine 5'-triphosphate nucleotidohydrolase Dut
YP_001465120.1	dut	EcE24377A_4141	453	0.549669	deoxyuridine 5'-triphosphate nucleotidohydrolase
YP_002400136.1	dut	ECED1_4324	453	0.549669	deoxyuridine 5'-triphosphate nucleotidohydrolase
YP_006117422.1		ETEC_3881	453	0.549669	deoxyuridine 5'-triphosphate nucleotidohydrolase
YP_001460439.1	dut	EcHS_A3849	453	0.549669	deoxyuridine 5'-triphosphate nucleotidohydrolase
YP_002389116.1	dut	ECIAI1_3811	453	0.549669	deoxyuridine 5'-triphosphate nucleotidohydrolase
YP_002410035.1	dut	ECIAI39_4158	453	0.547461	deoxyuridine 5'-triphosphate nucleotidohydrolase
NP_418097.1	dut	b3640	453	0.549669	deoxyuridinetriphosphatase
YP_005275811.1		EKO11_0083	456	0.552632	deoxyuridine 5'-triphosphate nucleotidohydrolase Dut
YP_003231856.1	dut	ECO26_4960	453	0.551876	deoxyuridine 5'-triphosphate nucleotidohydrolase
YP_003501829.1	dut	G2583_4376	456	0.550439	deoxyuridine 5'-triphosphate nucleotidohydrolase
YP_006121962.1	dut	NRG857_18095	456	0.548246	deoxyuridine 5'-triphosphate nucleotidohydrolase
YP_006776864.1	dut	O3K_00640	453	0.554084	deoxyuridine 5'-triphosphate nucleotidohydrolase
YP_002331350.1	dut	E2348C_3888	453	0.549669	deoxyuridine 5'-triphosphate nucleotidohydrolase
NP_312542.1	dut	ECs4515	453	0.551876	deoxyuridine 5'-triphosphate nucleotidohydrolase
YP_006170755.1		P12B_c3768	456	0.548246	deoxyuridine 5'-triphosphate nucleotidohydrolase
YP_671611.1	dut	ECP_3738	456	0.550439	deoxyuridine 5'-triphosphate nucleotidohydrolase
YP_002295195.1	dut	ECSE_3920	456	0.550439	deoxyuridine 5'-triphosphate nucleotidohydrolase
YP_003351466.1		ECSF_3476	456	0.548246	deoxyuridinetriphosphatase
YP_001745940.1	dut	EcSMS35_3975	456	0.548246	deoxyuridine 5'-triphosphate nucleotidohydrolase
YP_002414793.1	dut	ECUMN_4155	453	0.551876	deoxyuridine 5'-triphosphate nucleotidohydrolase
YP_002405028.1	dut	EC55989_4105	453	0.554084	deoxyuridine 5'-triphosphate nucleotidohydrolase
YP_859235.1	dut	APECO1_2821	456	0.548246	deoxyuridine 5'-triphosphate nucleotidohydrolase
YP_001723085.1		EcolC_0072	1218	0.534483	bifunctional phosphopantothenoylcysteine decarboxylase/phosphopantothenate synthase
YP_003034351.1		ECBD_0087	1218	0.534483	bifunctional phosphopantothenoylcysteine decarboxylase/phosphopantothenate synthase
NP_756325.2	dfp	c4463	1218	0.532841	bifunctional phosphopantothenoylcysteine decarboxylase/phosphopantothenate synthase
YP_006090053.1		EcDH1_0066	1218	0.537767	phosphopantothenoylcysteine decarboxylase/phosphopantothenate--cysteine ligase
YP_001465119.1	coaBC	EcE24377A_4140	1218	0.536125	bifunctional phosphopantothenoylcysteine decarboxylase/phosphopantothenate synthase
YP_002400135.1	dfp	ECED1_4323	1218	0.536125	bifunctional phosphopantothenoylcysteine decarboxylase/phosphopantothenate synthase
YP_006117421.1		ETEC_3880	1218	0.534483	coenzyme A biosynthesis bifunctional protein
YP_001460438.1	coaBC	EcHS_A3848	1218	0.534483	bifunctional phosphopantothenoylcysteine decarboxylase/phosphopantothenate synthase
YP_002389115.1	dfp	ECIAI1_3810	1218	0.536946	bifunctional phosphopantothenoylcysteine decarboxylase/phosphopantothenate synthase
YP_002410034.1	dfp	ECIAI39_4157	1218	0.539409	bifunctional phosphopantothenoylcysteine decarboxylase/phosphopantothenate synthase
NP_418096.4	dfp	b3639	1218	0.537767	fused 4'-phosphopantothenoylcysteine decarboxylase/phosphopantothenoylcysteine synthetase, FMN-binding
YP_005275812.1		EKO11_0084	1218	0.535304	phosphopantothenoylcysteine decarboxylase/phosphopantothenate--cysteine ligase
YP_003231857.1	dfp	ECO26_4961	1218	0.536125	bifunctional phosphopantothenoylcysteine decarboxylase/phosphopantothenate synthase
YP_003501828.1	dfp	G2583_4375	1218	0.536946	Dfp
YP_006121961.1		NRG857_18090	1218	0.535304	bifunctional phosphopantothenoylcysteine decarboxylase/phosphopantothenate synthase
YP_006776865.1		O3K_00645	1218	0.536125	bifunctional phosphopantothenoylcysteine decarboxylase/phosphopantothenate synthase
YP_002331349.1	dfp	E2348C_3887	1218	0.536946	bifunctional phosphopantothenoylcysteine decarboxylase/phosphopantothenate synthase
NP_312541.2		ECs4514	1218	0.536946	bifunctional phosphopantothenoylcysteine decarboxylase/phosphopantothenate synthase
YP_006170754.1	coaB	P12B_c3767	1218	0.534483	flavoprotein affecting synthesis of DNA and pantothenate metabo lism
YP_671610.1		ECP_3737	1218	0.534483	bifunctional phosphopantothenoylcysteine decarboxylase/phosphopantothenate synthase
YP_002295194.1		ECSE_3919	1218	0.536946	bifunctional phosphopantothenoylcysteine decarboxylase/phosphopantothenate synthase
YP_003351465.1		ECSF_3475	1218	0.533662	flavoprotein
YP_001745939.1	coaBC	EcSMS35_3974	1218	0.539409	bifunctional phosphopantothenoylcysteine decarboxylase/phosphopantothenate synthase
YP_002414792.1	dfp	ECUMN_4154	1218	0.535304	bifunctional phosphopantothenoylcysteine decarboxylase/phosphopantothenate synthase
YP_002405027.1	dfp	EC55989_4104	1218	0.536125	bifunctional phosphopantothenoylcysteine decarboxylase/phosphopantothenate synthase
YP_859234.2	dfp	APECO1_2822	1218	0.536125	bifunctional phosphopantothenoylcysteine decarboxylase/phosphopantothenate synthase
YP_001723086.1	radC	EcolC_0073	642	0.481308	DNA repair protein RadC
YP_003034352.1	radC	ECBD_0088	666	0.48048	DNA repair protein RadC
NP_756324.1	radC	c4462	672	0.488095	DNA repair protein RadC
YP_006090054.1		EcDH1_0067	666	0.481982	DNA repair protein RadC
YP_001465118.1	radC	EcE24377A_4139	666	0.481982	DNA repair protein RadC
YP_002400134.1	radC	ECED1_4322	666	0.486486	DNA repair protein RadC
YP_006117420.1		ETEC_3879	666	0.48048	DNA repair protein
YP_001460437.1	radC	EcHS_A3847	666	0.478979	DNA repair protein RadC
YP_002389114.1	radC	ECIAI1_3809	666	0.478979	DNA repair protein RadC
YP_002410033.1	radC	ECIAI39_4156	666	0.487988	DNA repair protein RadC
NP_418095.4	yicR	b3638	666	0.481982	conserved protein, UPF0758 family
YP_005275813.1		EKO11_0085	666	0.478979	DNA repair protein RadC
YP_003231858.1	radC	ECO26_4962	666	0.48048	DNA repair protein RadC
YP_003501827.1	yicR	G2583_4374	672	0.480655	DNA repair protein
YP_006121960.1	radC	NRG857_18085	666	0.486486	DNA repair protein RadC
YP_006776866.1		O3K_00650	666	0.481982	hypothetical protein O3K_00650
YP_002331348.1	radC	E2348C_3886	666	0.486486	DNA repair protein RadC
NP_312540.1	radC	ECs4513	672	0.479167	DNA repair protein RadC
YP_006170753.1	radC	P12B_c3766	642	0.481308	DNA repair protein
YP_671609.1	radC	ECP_3736	642	0.487539	DNA repair protein RadC
YP_002295193.1	radC	ECSE_3918	672	0.482143	DNA repair protein RadC
YP_003351464.1		ECSF_3474	666	0.486486	DNA repair protein
YP_001745938.1	radC	EcSMS35_3973	666	0.486486	DNA repair protein RadC
YP_002414791.1	radC	ECUMN_4153	666	0.478979	DNA repair protein RadC
YP_002405026.1	radC	EC55989_4103	666	0.481982	DNA repair protein RadC
YP_859233.1	radC	APECO1_2823	672	0.488095	DNA repair protein RadC
YP_001723089.1		EcolC_0076	807	0.54399	formamidopyrimidine-DNA glycosylase
YP_003034355.1		ECBD_0091	807	0.540273	formamidopyrimidine-DNA glycosylase
NP_756321.1	mutM	c4459	807	0.54399	formamidopyrimidine-DNA glycosylase
YP_006090057.1		EcDH1_0070	807	0.540273	formamidopyrimidine-DNA glycosylase
YP_001465115.1	mutM	EcE24377A_4136	807	0.545229	formamidopyrimidine-DNA glycosylase
YP_002400131.1	mutM	ECED1_4318	807	0.548947	formamidopyrimidine-DNA glycosylase
YP_006117417.1		ETEC_3876	807	0.54399	formamidopyrimidine-DNA glycosylase
YP_001460434.1	mutM	EcHS_A3844	807	0.539033	formamidopyrimidine-DNA glycosylase
YP_002389110.1	mutM	ECIAI1_3805	807	0.542751	formamidopyrimidine-DNA glycosylase
YP_002410030.1	mutM	ECIAI39_4153	807	0.545229	formamidopyrimidine-DNA glycosylase
NP_418092.1	mutM	b3635	807	0.540273	formamidopyrimidine/5-formyluracil/ 5-hydroxymethyluracil DNA glycosylase
YP_005275816.1		EKO11_0088	807	0.541512	formamidopyrimidine-DNA glycosylase
YP_003231861.1	mutM	ECO26_4965	807	0.542751	formamidopyrimidine-DNA glycosylase
YP_003501824.1	mutM	G2583_4371	807	0.541512	formamidopyrimidine-DNA glycosylase (Fapy-DNA glycosylase) (DNA-(apurinic or apyrimidinic site) lyase mutM)
YP_006121957.1		NRG857_18070	807	0.547708	formamidopyrimidine-DNA glycosylase
YP_006776869.1		O3K_00665	807	0.541512	formamidopyrimidine/5-formyluracil/ 5-hydroxymethyluracil DNA glycosylase
YP_002331345.1	mutM	E2348C_3883	807	0.548947	formamidopyrimidine-DNA glycosylase
NP_312537.1		ECs4510	807	0.541512	formamidopyrimidine-DNA glycosylase
YP_006170750.1	mutM	P12B_c3763	807	0.54399	Formamidopyrimidine-DNA glycosylase
YP_671606.1		ECP_3733	807	0.547708	formamidopyrimidine-DNA glycosylase
YP_002295190.1		ECSE_3915	807	0.539033	formamidopyrimidine-DNA glycosylase
YP_003351461.1		ECSF_3471	807	0.547708	formamidopyrimidine DNA glycosylase
YP_001745935.1	mutM	EcSMS35_3970	807	0.546468	formamidopyrimidine-DNA glycosylase
YP_002414788.1	mutM	ECUMN_4149	807	0.542751	formamidopyrimidine-DNA glycosylase
YP_002405023.1	mutM	EC55989_4099	807	0.541512	formamidopyrimidine-DNA glycosylase
YP_859232.1	mutM	APECO1_2824	807	0.548947	formamidopyrimidine-DNA glycosylase
YP_001723103.1	rfaD	EcolC_0090	930	0.512903	ADP-L-glycero-D-manno-heptose-6-epimerase
YP_003034370.1	rfaD	ECBD_0107	930	0.507527	ADP-L-glycero-D-mannoheptose-6-epimerase
NP_756307.1	rfaD	c4445	930	0.506452	ADP-L-glycero-D-mannoheptose-6-epimerase
YP_006090073.1		EcDH1_0086	930	0.510753	ADP-L-glycero-D-manno-heptose-6-epimerase
YP_001465101.1	rfaD	EcE24377A_4122	930	0.515054	ADP-L-glycero-D-manno-heptose-6-epimerase
YP_002400118.1	rfaD	ECED1_4305	930	0.507527	ADP-L-glycero-D-mannoheptose-6-epimerase
YP_006117403.1		ETEC_3862	930	0.507527	ADP-L-glycero-D-manno-heptose-6-epimerase
YP_001460420.1	rfaD	EcHS_A3830	930	0.512903	ADP-L-glycero-D-mannoheptose-6-epimerase
YP_002389096.1	rfaD	ECIAI1_3791	930	0.515054	ADP-L-glycero-D-mannoheptose-6-epimerase
YP_002410016.1	rfaD	ECIAI39_4139	930	0.511828	ADP-L-glycero-D-mannoheptose-6-epimerase
NP_418076.1	hldD	b3619	930	0.510753	ADP-L-glycero-D-mannoheptose-6-epimerase, NAD(P)-binding
YP_005275830.1		EKO11_0102	930	0.513978	ADP-L-glycero-D-manno-heptose-6-epimerase
YP_003231874.1	rfaD	ECO26_4978	930	0.515054	ADP-L-glycero-D-manno-heptose-6-epimerase
YP_003501811.1	rfaD	G2583_4358	930	0.515054	ADP-L-glycero-D-manno-heptose-6-epimerase
YP_006121943.1	rfaD	NRG857_18000	930	0.507527	ADP-L-glycero-D-manno-heptose-6-epimerase
YP_006776882.1	rfaD	O3K_00730	930	0.515054	ADP-L-glycero-D-manno-heptose-6-epimerase
YP_002331329.1	rfaD	E2348C_3867	930	0.506452	ADP-L-glycero-D-manno-heptose-6-epimerase
NP_312524.1	rfaD	ECs4497	930	0.515054	ADP-L-glycero-D-manno-heptose-6-epimerase
YP_006170735.1	rfaD	P12B_c3748	930	0.512903	ADP-L-glycero-D-manno-heptose-6-epimerase
YP_671592.1	rfaD	ECP_3719	930	0.505376	ADP-L-glycero-D-manno-heptose-6-epimerase
YP_002295177.1	rfaD	ECSE_3902	930	0.515054	ADP-L-glycero-D-mannoheptose-6-epimerase
YP_003351444.1		ECSF_3454	930	0.506452	ADP-L-glycero-D-mannoheptose-6-epimerase
YP_001745921.1	rfaD	EcSMS35_3956	930	0.511828	ADP-L-glycero-D-mannoheptose-6-epimerase
YP_002414775.1	rfaD	ECUMN_4136	930	0.504301	ADP-L-glycero-D-mannoheptose-6-epimerase
YP_002405010.1	rfaD	EC55989_4086	930	0.515054	ADP-L-glycero-D-manno-heptose-6-epimerase
YP_859219.1	rfaD	APECO1_2837	930	0.505376	ADP-L-glycero-D-manno-heptose-6-epimerase
YP_001723104.1		EcolC_0091	1194	0.546901	2-amino-3-ketobutyrate coenzyme A ligase
YP_003034371.1		ECBD_0108	1194	0.545226	2-amino-3-ketobutyrate coenzyme A ligase
NP_756306.1	kbl	c4444	1194	0.543551	2-amino-3-ketobutyrate coenzyme A ligase
YP_006090075.1		EcDH1_0088	1194	0.542714	2-amino-3-ketobutyrate coenzyme A ligase
YP_001465100.1	kbl	EcE24377A_4121	1194	0.543551	2-amino-3-ketobutyrate CoA ligase
YP_002400116.1	kbl	ECED1_4303	1194	0.542714	2-amino-3-ketobutyrate coenzyme A ligase
YP_006117401.1		ETEC_3860	1194	0.542714	2-amino-3-ketobutyrate coenzyme A ligase
YP_001460419.1	kbl	EcHS_A3829	1194	0.546901	2-amino-3-ketobutyrate coenzyme A ligase
YP_002389095.1	kbl	ECIAI1_3790	1194	0.543551	2-amino-3-ketobutyrate coenzyme A ligase
YP_002410015.1	kbl	ECIAI39_4138	1194	0.541039	2-amino-3-ketobutyrate coenzyme A ligase
NP_418074.1	kbl	b3617	1194	0.542714	glycine C-acetyltransferase
YP_005275831.1		EKO11_0103	1194	0.543551	2-amino-3-ketobutyrate coenzyme A ligase
YP_003231876.1	kbl	ECO26_4980	1194	0.544389	2-amino-3-ketobutyrate CoA ligase
YP_003501809.1	kbl	G2583_4356	1194	0.543551	2-amino-3-ketobutyrate CoA ligase
YP_006121942.1		NRG857_17995	1194	0.542714	2-amino-3-ketobutyrate coenzyme A ligase
YP_006776884.1		O3K_00740	1194	0.545226	2-amino-3-ketobutyrate coenzyme A ligase
YP_002331328.1	kbl	E2348C_3866	1194	0.547739	2-amino-3-ketobutyrate CoA ligase
NP_312522.1		ECs4495	1194	0.543551	2-amino-3-ketobutyrate CoA ligase
YP_006170734.1		P12B_c3747	1194	0.546901	2-amino-3-ketobutyrate coenzyme A ligase
YP_671591.1		ECP_3718	1194	0.541876	2-amino-3-ketobutyrate CoA ligase
YP_002295175.1		ECSE_3900	1194	0.544389	2-amino-3-ketobutyrate coenzyme A ligase
YP_003351443.1		ECSF_3453	1194	0.533501	2-amino-3-ketobutyrate-CoA ligase
YP_001745919.1	kbl	EcSMS35_3954	1194	0.541876	2-amino-3-ketobutyrate coenzyme A ligase
YP_002414773.1	kbl	ECUMN_4134	1194	0.539363	2-amino-3-ketobutyrate coenzyme A ligase
YP_002405008.1	kbl	EC55989_4084	1194	0.545226	2-amino-3-ketobutyrate CoA ligase
YP_859218.1	kbl	APECO1_2838	1194	0.543551	2-amino-3-ketobutyrate coenzyme A ligase
YP_001723105.1	tdh	EcolC_0092	1023	0.526882	L-threonine 3-dehydrogenase
YP_003034372.1	tdh	ECBD_0109	1023	0.526882	L-threonine 3-dehydrogenase
NP_756305.1	tdh	c4443	1023	0.523949	L-threonine 3-dehydrogenase
YP_006090076.1		EcDH1_0089	1023	0.516129	L-threonine 3-dehydrogenase
YP_001465099.1	tdh	EcE24377A_4120	1023	0.527859	L-threonine 3-dehydrogenase
YP_002400115.1	tdh	ECED1_4302	1023	0.522972	L-threonine 3-dehydrogenase
YP_006117400.1		ETEC_3859	1023	0.517107	L-threonine 3-dehydrogenase
YP_001460418.1	tdh	EcHS_A3828	1023	0.526882	L-threonine 3-dehydrogenase
YP_002389094.1	tdh	ECIAI1_3789	1023	0.520039	L-threonine 3-dehydrogenase
YP_002410014.1	tdh	ECIAI39_4137	1023	0.523949	L-threonine 3-dehydrogenase
NP_418073.1	tdh	b3616	1023	0.516129	threonine 3-dehydrogenase, NAD(P)-binding
YP_005275832.1		EKO11_0104	1023	0.525904	L-threonine 3-dehydrogenase
YP_003231877.1	tdh	ECO26_4981	1023	0.524927	L-threonine 3-dehydrogenase
YP_003501808.1	tdh	G2583_4355	1023	0.524927	L-threonine 3-dehydrogenase
YP_006121941.1	tdh	NRG857_17990	1023	0.523949	L-threonine 3-dehydrogenase
YP_006776885.1	tdh	O3K_00745	1023	0.524927	L-threonine 3-dehydrogenase
YP_002331327.1	tdh	E2348C_3865	1023	0.521017	L-threonine 3-dehydrogenase
NP_312521.1	tdh	ECs4494	1023	0.522972	L-threonine 3-dehydrogenase
YP_006170733.1		P12B_c3746	1023	0.526882	L-threonine 3-dehydrogenase
YP_671590.1	tdh	ECP_3717	1023	0.524927	L-threonine 3-dehydrogenase
YP_002295174.1	tdh	ECSE_3899	1023	0.521017	L-threonine 3-dehydrogenase
YP_003351442.1		ECSF_3452	1023	0.524927	threonine 3-dehydrogenase
YP_001745918.1	tdh	EcSMS35_3953	1023	0.522972	L-threonine 3-dehydrogenase
YP_002414772.1	tdh	ECUMN_4133	1023	0.526882	L-threonine 3-dehydrogenase
YP_002405007.1	tdh	EC55989_4083	1023	0.524927	L-threonine 3-dehydrogenase
YP_859217.1	tdh	APECO1_2839	1023	0.523949	L-threonine 3-dehydrogenase
YP_001723106.1		EcolC_0093	1032	0.46124	putative glycosyl transferase
YP_003034373.1		ECBD_0110	1032	0.46124	glycosyl transferase
NP_756303.1	yibD	c4441	1032	0.452519	glycosyl transferase
YP_006090077.1		EcDH1_0090	1032	0.460271	family 2 glycosyl transferase
YP_001465098.1		EcE24377A_4118	1032	0.462209	glycosyl transferase family protein
YP_002400114.1	yibD	ECED1_4301	1032	0.453488	putative glycosyl transferase
YP_006117399.1		ETEC_3858	1032	0.46124	putative glycosyl transferase
YP_001460417.1		EcHS_A3827	1032	0.46124	glycosyl transferase
YP_002389093.1	yibD	ECIAI1_3788	1032	0.463178	putative glycosyl transferase
YP_002410013.1	yibD	ECIAI39_4136	1032	0.459302	putative glycosyl transferase
NP_418072.1	yibD	b3615	1032	0.460271	putative glycosyl transferase
YP_005275833.1		EKO11_0105	1032	0.464147	family 2 glycosyl transferase
YP_003231878.1	yibD	ECO26_4982	1032	0.463178	glycosyl transferase family protein
YP_003501807.1	yibD	G2583_4354	1014	0.460552	regulator
YP_006121940.1		NRG857_17985	1032	0.455426	putative glycosyl transferase
YP_006776886.1		O3K_00750	1032	0.458333	putative glycosyl transferase
YP_002331326.1	yibD	E2348C_3864	1032	0.453488	glycosyl transferase family protein
NP_312520.1		ECs4493	1014	0.460552	glycosyl transferase family protein
YP_006170732.1		P12B_c3745	1032	0.46124	hypothetical protein P12B_c3745
YP_671589.1		ECP_3716	1032	0.453488	glycosyl transferase family protein
YP_002295173.1		ECSE_3898	1032	0.463178	putative glycosyl transferase
YP_003351441.1		ECSF_3451	1032	0.456395	putative glycosyltransferase
YP_001745917.1		EcSMS35_3951	1032	0.465116	putative glycosyl transferase
YP_002414771.1	yibD	ECUMN_4132	1032	0.456395	putative glycosyl transferase
YP_002405006.1	yibD	EC55989_4082	1032	0.458333	glycosyl transferase family protein
YP_859216.1	yibD	APECO1_2840	1032	0.452519	glycosyl transferase family protein
YP_001723107.1		EcolC_0094	957	0.527691	hypothetical protein EcolC_0094
YP_003034374.1		ECBD_0111	957	0.525601	hypothetical protein ECBD_0111
NP_756302.1	yibQ	c4440	957	0.518286	hypothetical protein c4440
YP_006090078.1		EcDH1_0091	957	0.528736	hypothetical protein
YP_001465097.1		EcE24377A_4119	957	0.527691	polysaccharide deacetylase
YP_002400113.1	yibQ	ECED1_4300	957	0.524556	putative polysaccharide deacetylase
YP_006117398.1		ETEC_3857	957	0.528736	putative polysaccharide deacetylase
YP_001460416.1		EcHS_A3826	957	0.525601	polysaccharide deacetylase
YP_002389092.1	yibQ	ECIAI1_3787	957	0.527691	putative polysaccharide deacetylase
YP_002410012.1	yibQ	ECIAI39_4135	957	0.526646	putative polysaccharide deacetylase
NP_418071.4	yibQ	b3614	957	0.528736	putative polysaccharide deacetylase
YP_005275834.1		EKO11_0106	957	0.527691	hypothetical protein
YP_003231879.1	yibQ	ECO26_4983	957	0.528736	polysaccharide deacetylase
YP_003501806.1	yibQ	G2583_4353	957	0.527691	hypothetical protein G2583_4353
YP_006121939.1		NRG857_17980	957	0.525601	putative polysaccharide deacetylase
YP_006776887.1		O3K_00755	957	0.526646	putative polysaccharide deacetylase
YP_002331325.1	yibQ	E2348C_3863	957	0.523511	polysaccharide deacetylase
NP_312519.2		ECs4492	957	0.527691	hypothetical protein ECs4492
YP_006170731.1		P12B_c3744	822	0.527981	hypothetical protein P12B_c3744
YP_671588.1		ECP_3715	957	0.525601	hypothetical protein ECP_3715
YP_002295172.1		ECSE_3897	957	0.527691	hypothetical protein ECSE_3897
YP_003351440.1		ECSF_3450	957	0.528736	hypothetical protein ECSF_3450
YP_001745916.1		EcSMS35_3952	957	0.526646	polysaccharide deacetylase family protein
YP_002414770.1	yibQ	ECUMN_4131	957	0.525601	putative polysaccharide deacetylase
YP_002405005.1	yibQ	EC55989_4081	957	0.526646	polysaccharide deacetylase
YP_859215.1	yibQ	APECO1_2841	831	0.521059	polysaccharide deacetylase
YP_001723109.1		EcolC_0096	1542	0.533074	phosphoglyceromutase
YP_003034376.1		ECBD_0113	1542	0.533074	phosphoglyceromutase
NP_756300.2	yibO	c4438	1542	0.531128	phosphoglyceromutase
YP_006090080.1		EcDH1_0093	1542	0.535668	phosphoglycerate mutase
YP_001465095.1	gpmI	EcE24377A_4116	1542	0.532425	phosphoglyceromutase
YP_002400111.1	gpmI	ECED1_4298	1542	0.529831	phosphoglyceromutase
YP_006117396.1		ETEC_3855	1542	0.535019	2,3-bisphosphoglycerate-independent phosphoglycerate mutase
YP_001460414.1	gpmI	EcHS_A3824	1542	0.533074	phosphoglyceromutase
YP_002389090.1	gpmI	ECIAI1_3785	1542	0.533074	phosphoglyceromutase
YP_002410010.1	gpmI	ECIAI39_4133	1542	0.53048	phosphoglyceromutase
NP_418069.1	gpmM	b3612	1542	0.535668	phosphoglycero mutase III, cofactor-independent
YP_005275836.1		EKO11_0108	1686	0.525504	phosphoglycerate mutase
YP_003231881.1	gpmI	ECO26_4985	1542	0.531777	phosphoglyceromutase
YP_003501804.1	gpmM	G2583_4351	1542	0.533722	2,3-bisphosphoglycerate-independent phosphoglycerate mutase
YP_006121937.1		NRG857_17970	1542	0.531777	phosphoglyceromutase
YP_006776889.1		O3K_00765	1542	0.531128	phosphoglyceromutase
YP_002331323.1	gpmM	E2348C_3861	1542	0.527237	phosphoglyceromutase
NP_312517.1		ECs4490	1542	0.533722	phosphoglyceromutase
YP_006170729.1	gpmI	P12B_c3742	1542	0.533074	Putative 2,3-bisphosphoglycerate-independent phosphoglycerate mutase
YP_671586.1		ECP_3713	1542	0.531128	phosphoglyceromutase
YP_002295170.1		ECSE_3895	1542	0.531777	phosphoglyceromutase
YP_003351438.1		ECSF_3448	1542	0.529831	2,3-bisphosphoglycerate-independent phosphoglycerate mutase
YP_001745914.1	gpmI	EcSMS35_3949	1542	0.533074	phosphoglyceromutase
YP_002414768.1	gpmI	ECUMN_4129	1542	0.532425	phosphoglyceromutase
YP_002405003.1	gpmI	EC55989_4079	1542	0.531128	phosphoglyceromutase
YP_859213.1	yibO	APECO1_2843	1542	0.531777	phosphoglyceromutase
YP_001723110.1		EcolC_0097	429	0.501166	rhodanese domain-containing protein
YP_003034377.1		ECBD_0114	429	0.505828	rhodanese
NP_756298.1	yibN	c4436	441	0.503401	hypothetical protein c4436
YP_006090081.1		EcDH1_0094	429	0.498834	Rhodanese domain-containing protein
YP_001465094.1		EcE24377A_4115	429	0.501166	rhodanese domain-containing protein
YP_002400110.1	yibN	ECED1_4297	429	0.501166	putative rhodanese-related sulfurtransferase
YP_006117395.1		ETEC_3854	429	0.498834	putative rhodanase-like exported protein
YP_001460413.1		EcHS_A3823	429	0.505828	rhodanese domain-containing protein
YP_002389089.1	yibN	ECIAI1_3784	429	0.503497	putative rhodanese-related sulfurtransferase
YP_002410009.1	yibN	ECIAI39_4132	429	0.505828	putative rhodanese-related sulfurtransferase
NP_418068.1	yibN	b3611	429	0.498834	putative rhodanese-related sulfurtransferase
YP_005275837.1		EKO11_0109	429	0.503497	Rhodanese domain-containing protein
YP_003231882.1	yibN	ECO26_4986	429	0.503497	rhodanese-related sulfurtransferase
YP_003501803.1	yibN	G2583_4350	429	0.501166	hypothetical protein G2583_4350
YP_006121936.1		NRG857_17965	429	0.501166	putative rhodanese-related sulfurtransferase
YP_006776890.1		O3K_00770	429	0.503497	hypothetical protein O3K_00770
YP_002331322.1	yibN	E2348C_3860	429	0.501166	rhodanese-related sulfurtransferase
NP_312516.1		ECs4489	429	0.501166	hypothetical protein ECs4489
YP_006170728.1		P12B_c3741	429	0.501166	hypothetical protein P12B_c3741
YP_671585.1		ECP_3712	429	0.501166	hypothetical protein ECP_3712
YP_002295168.1		ECSE_3893	429	0.505828	hypothetical protein ECSE_3893
YP_003351437.1		ECSF_3447	429	0.498834	hypothetical protein ECSF_3447
YP_001745913.1		EcSMS35_3948	429	0.503497	rhodanese domain-containing protein
YP_002414767.1	yibN	ECUMN_4128	429	0.503497	putative rhodanese-related sulfurtransferase
YP_002405002.1	yibN	EC55989_4078	429	0.503497	rhodanese-related sulfurtransferase
YP_859212.1	yibN	APECO1_2844	429	0.501166	rhodanese-related sulfurtransferase
YP_001723112.1		EcolC_0099	465	0.513978	preprotein translocase subunit SecB
YP_003034379.1		ECBD_0116	465	0.513978	preprotein translocase subunit SecB
NP_756294.2	secB	c4432	465	0.513978	preprotein translocase subunit SecB
YP_006090083.1		EcDH1_0096	465	0.509677	protein-export protein SecB
YP_001465092.1	secB	EcE24377A_4113	465	0.513978	preprotein translocase subunit SecB
YP_002400108.1	secB	ECED1_4295	465	0.511828	preprotein translocase subunit SecB
YP_006117393.1		ETEC_3852	465	0.509677	protein-export protein SecB
YP_001460411.1	secB	EcHS_A3821	465	0.513978	preprotein translocase subunit SecB
YP_002389087.1	secB	ECIAI1_3782	465	0.513978	preprotein translocase subunit SecB
YP_002410007.1	secB	ECIAI39_4130	465	0.511828	preprotein translocase subunit SecB
NP_418066.1	secB	b3609	465	0.509677	protein export chaperone
YP_005275839.1		EKO11_0111	465	0.513978	protein-export protein SecB
YP_003231884.1	secB	ECO26_4988	465	0.513978	preprotein translocase subunit SecB
YP_003501801.1	secB	G2583_4348	465	0.513978	protein-export protein secB
YP_006121934.1		NRG857_17955	465	0.511828	preprotein translocase subunit SecB
YP_006776892.1		O3K_00780	465	0.513978	preprotein translocase subunit SecB
YP_002331320.1	secB	E2348C_3858	465	0.511828	preprotein translocase subunit SecB
NP_312514.1		ECs4487	465	0.513978	preprotein translocase subunit SecB
YP_006170726.1	secB	P12B_c3739	465	0.513978	protein-export protein secB
YP_671583.1		ECP_3710	465	0.511828	preprotein translocase subunit SecB
YP_002295166.1		ECSE_3891	465	0.513978	preprotein translocase subunit SecB
YP_003351435.1		ECSF_3445	465	0.511828	protein-export protein SecB
YP_001745911.1	secB	EcSMS35_3946	465	0.511828	preprotein translocase subunit SecB
YP_002414765.1	secB	ECUMN_4126	465	0.511828	preprotein translocase subunit SecB
YP_002405000.1	secB	EC55989_4076	465	0.513978	preprotein translocase subunit SecB
YP_859210.1	secB	APECO1_2846	525	0.499048	preprotein translocase subunit SecB
YP_001723113.1	gpsA	EcolC_0100	1017	0.567355	NAD(P)H-dependent glycerol-3-phosphate dehydrogenase
YP_003034380.1	gpsA	ECBD_0117	1017	0.571288	NAD(P)H-dependent glycerol-3-phosphate dehydrogenase
NP_756292.1	gpsA	c4430	1017	0.572271	NAD(P)H-dependent glycerol-3-phosphate dehydrogenase
YP_006090084.1		EcDH1_0097	1017	0.569322	glycerol-3-phosphate dehydrogenase
YP_001465091.1	gpsA	EcE24377A_4112	1017	0.566372	NAD(P)H-dependent glycerol-3-phosphate dehydrogenase
YP_002400107.1	gpsA	ECED1_4294	1017	0.573255	NAD(P)H-dependent glycerol-3-phosphate dehydrogenase
YP_006117392.1		ETEC_3851	1017	0.569322	glycerol-3-phosphate dehydrogenase
YP_001460410.1	gpsA	EcHS_A3820	1017	0.571288	NAD(P)H-dependent glycerol-3-phosphate dehydrogenase
YP_002389086.1	gpsA	ECIAI1_3781	1017	0.566372	NAD(P)H-dependent glycerol-3-phosphate dehydrogenase
YP_002410006.1	gpsA	ECIAI39_4129	1017	0.567355	NAD(P)H-dependent glycerol-3-phosphate dehydrogenase
NP_418065.1	gpsA	b3608	1017	0.569322	glycerol-3-phosphate dehydrogenase (NAD+)
YP_005275840.1		EKO11_0112	1017	0.571288	NAD-dependent glycerol-3-phosphate dehydrogenase domain-containing protein
YP_003231885.1	gpsA	ECO26_4989	1017	0.567355	NAD(P)H-dependent glycerol-3-phosphate dehydrogenase
YP_003501800.1	gpsA	G2583_4347	1017	0.569322	glycerol-3-phosphate dehydrogenase
YP_006121933.1	gpsA	NRG857_17950	1017	0.571288	NAD(P)H-dependent glycerol-3-phosphate dehydrogenase
YP_006776893.1	gpsA	O3K_00785	1017	0.566372	NAD(P)H-dependent glycerol-3-phosphate dehydrogenase
YP_002331319.1	gpsA	E2348C_3857	1017	0.569322	NAD(P)H-dependent glycerol-3-phosphate dehydrogenase
NP_312513.1	gpsA	ECs4486	1017	0.569322	NAD(P)H-dependent glycerol-3-phosphate dehydrogenase
YP_006170725.1	gpsA	P12B_c3738	1017	0.567355	glycerol-3-phosphate dehydrogenase
YP_671582.1	gpsA	ECP_3709	1017	0.573255	NAD(P)H-dependent glycerol-3-phosphate dehydrogenase
YP_002295165.1	gpsA	ECSE_3890	1017	0.574238	NAD(P)H-dependent glycerol-3-phosphate dehydrogenase
YP_003351434.1		ECSF_3444	1017	0.571288	glycerol-3-phosphate dehydrogenase
YP_001745910.1	gpsA	EcSMS35_3945	1017	0.569322	NAD(P)H-dependent glycerol-3-phosphate dehydrogenase
YP_002414764.1	gpsA	ECUMN_4125	1017	0.570305	NAD(P)H-dependent glycerol-3-phosphate dehydrogenase
YP_002404999.1	gpsA	EC55989_4075	1017	0.566372	NAD(P)H-dependent glycerol-3-phosphate dehydrogenase
YP_859209.1	gpsA	APECO1_2847	1017	0.572271	NAD(P)H-dependent glycerol-3-phosphate dehydrogenase
YP_001723114.1	cysE	EcolC_0101	819	0.533578	serine acetyltransferase
YP_003034381.1	cysE	ECBD_0118	819	0.533578	serine acetyltransferase
NP_756291.1	cysE	c4429	819	0.528694	serine acetyltransferase
YP_006090085.1		EcDH1_0098	819	0.537241	serine O-acetyltransferase
YP_001465090.1	cysE	EcE24377A_4111	819	0.533578	serine acetyltransferase
YP_002400106.1	cysE	ECED1_4293	819	0.534799	serine acetyltransferase
YP_006117391.1		ETEC_3850	819	0.537241	serine acetyltransferase
YP_001460409.1	cysE	EcHS_A3819	819	0.533578	serine acetyltransferase
YP_002389085.1	cysE	ECIAI1_3780	819	0.533578	serine acetyltransferase
YP_002410005.1	cysE	ECIAI39_4128	819	0.538462	serine acetyltransferase
NP_418064.1	cysE	b3607	819	0.537241	serine acetyltransferase
YP_005275841.1		EKO11_0113	819	0.533578	serine O-acetyltransferase
YP_003231886.1	cysE	ECO26_4990	819	0.533578	serine acetyltransferase
YP_003501799.1	cysE	G2583_4346	819	0.533578	serine acetyltransferase
YP_006121932.1	cysE	NRG857_17945	819	0.537241	serine acetyltransferase
YP_006776894.1	cysE	O3K_00790	819	0.533578	serine acetyltransferase
YP_002331318.1	cysE	E2348C_3856	819	0.537241	serine acetyltransferase
NP_312512.1	cysE	ECs4485	819	0.533578	serine acetyltransferase
YP_006170724.1	cysE	P12B_c3737	819	0.533578	Serine acetyltransferase
YP_671581.1	cysE	ECP_3708	819	0.539683	serine acetyltransferase
YP_002295164.1	cysE	ECSE_3889	819	0.533578	serine acetyltransferase
YP_003351433.1		ECSF_3443	819	0.540904	serine acetyltransferase
YP_001745909.1	cysE	EcSMS35_3944	819	0.544567	serine acetyltransferase
YP_002414763.1	cysE	ECUMN_4124	819	0.534799	serine acetyltransferase
YP_002404998.1	cysE	EC55989_4074	819	0.533578	serine acetyltransferase
YP_859208.1	cysE	APECO1_2848	819	0.538462	serine acetyltransferase
YP_001723115.1		EcolC_0102	471	0.552017	putative tRNA/rRNA methyltransferase YibK
YP_003034382.1		ECBD_0119	471	0.552017	tRNA/rRNA methyltransferase YibK
NP_756290.1	yibK	c4428	471	0.552017	tRNA/rRNA methyltransferase YibK
YP_006090086.1		EcDH1_0099	471	0.552017	TrmH family RNA methyltransferase
YP_001465089.1		EcE24377A_4110	471	0.545648	tRNA/rRNA methyltransferase YibK
YP_002400105.1	yibK	ECED1_4292	471	0.552017	putative tRNA/rRNA methyltransferase YibK
YP_006117390.1		ETEC_3849	471	0.552017	putative RNA-methyltransferase
YP_001460408.1		EcHS_A3818	471	0.552017	tRNA/rRNA methyltransferase YibK
YP_002389084.1	yibK	ECIAI1_3779	471	0.545648	putative tRNA/rRNA methyltransferase YibK
YP_002410004.1	yibK	ECIAI39_4127	471	0.552017	putative tRNA/rRNA methyltransferase YibK
NP_418063.1	trmL	b3606	471	0.552017	tRNA Leu mC34,mU34 2'-O-methyltransferase, SAM-dependent
YP_005275842.1		EKO11_0114	471	0.543524	TrmH family RNA methyltransferase
YP_003231887.1	yibK	ECO26_4991	471	0.545648	tRNA/rRNA methyltransferase YibK
YP_003501798.1	yibK	G2583_4345	471	0.547771	RNA methyltransferase, TrmH family, group 2
YP_006121931.1		NRG857_17940	471	0.552017	putative tRNA/rRNA methyltransferase YibK
YP_006776895.1		O3K_00795	471	0.545648	putative rRNA methylase
YP_002331317.1	yibK	E2348C_3855	471	0.552017	tRNA/rRNA methyltransferase YibK
NP_312511.1		ECs4484	471	0.547771	tRNA/rRNA methyltransferase YibK
YP_006170723.1	yibK	P12B_c3736	471	0.552017	putative rRNA methylase (SpoU class)
YP_671580.1		ECP_3707	471	0.552017	tRNA/rRNA methyltransferase YibK
YP_002295163.1		ECSE_3888	471	0.545648	putative tRNA/rRNA methyltransferase YibK
YP_003351432.1		ECSF_3442	471	0.547771	putative RNA methyltransferase
YP_001745908.1		EcSMS35_3943	471	0.552017	putative tRNA/rRNA methyltransferase YibK
YP_002414760.1	yibK	ECUMN_4121	471	0.558386	putative tRNA /rRNA methyltransferase YibK
YP_002404997.1	yibK	EC55989_4073	471	0.545648	tRNA/rRNA methyltransferase YibK
YP_859207.1	yibK	APECO1_2849	471	0.55414	tRNA/rRNA methyltransferase YibK
YP_001723116.1	lldD	EcolC_0103	1188	0.558081	L-lactate dehydrogenase
YP_003034383.1	lldD	ECBD_0120	1188	0.558081	L-lactate dehydrogenase
NP_756289.1	lldD	c4427	1188	0.554714	L-lactate dehydrogenase
YP_006090087.1		EcDH1_0100	1188	0.557239	FMN-dependent alpha-hydroxy acid dehydrogenase
YP_001465088.1	lldD	EcE24377A_4109	1188	0.555556	L-lactate dehydrogenase
YP_002400104.1	lldD	ECED1_4291	1188	0.557239	L-lactate dehydrogenase
YP_006117389.1		ETEC_3848	1188	0.557239	L-lactate dehydrogenase
YP_001460407.1	lldD	EcHS_A3817	1188	0.558081	L-lactate dehydrogenase
YP_002389083.1	lldD	ECIAI1_3778	1188	0.556397	L-lactate dehydrogenase
YP_002410003.1	lldD	ECIAI39_4126	1188	0.555556	L-lactate dehydrogenase
NP_418062.1	lldD	b3605	1188	0.557239	L-lactate dehydrogenase, FMN-linked
YP_005275843.1		EKO11_0115	1188	0.558081	FMN-dependent alpha-hydroxy acid dehydrogenase
YP_003231888.1	lldD	ECO26_4992	1188	0.557239	L-lactate dehydrogenase
YP_003501797.1	lldD	G2583_4344	1188	0.555556	L-lactate dehydrogenase (cytochrome)
YP_006121930.1	lldD	NRG857_17935	1188	0.559764	L-lactate dehydrogenase
YP_006776896.1	lldD	O3K_00800	1188	0.555556	L-lactate dehydrogenase
YP_002331316.1	lldD	E2348C_3854	1188	0.552189	L-lactate dehydrogenase
NP_312510.1	lldD	ECs4483	1188	0.555556	L-lactate dehydrogenase
YP_006170722.1	lldD	P12B_c3735	1188	0.558081	L-lactate dehydrogenase
YP_671579.1	lldD	ECP_3706	1188	0.55303	L-lactate dehydrogenase
YP_002295162.1	lldD	ECSE_3887	1188	0.555556	L-lactate dehydrogenase
YP_003351431.1		ECSF_3441	1188	0.556397	L-lactate dehydrogenase
YP_001745907.1	lldD	EcSMS35_3942	1188	0.558923	L-lactate dehydrogenase
YP_002414759.1	lldD	ECUMN_4120	1188	0.558923	L-lactate dehydrogenase
YP_002404996.1	lldD	EC55989_4072	1188	0.555556	L-lactate dehydrogenase
YP_859206.1	lldD	APECO1_2850	1188	0.557239	L-lactate dehydrogenase
YP_001723117.1		EcolC_0104	774	0.541344	DNA-binding transcriptional repressor LldR
YP_003034384.1		ECBD_0121	774	0.541344	DNA-binding transcriptional repressor LldR
NP_756288.1	lldR	c4426	789	0.533587	DNA-binding transcriptional repressor LldR
YP_006090088.1		EcDH1_0101	774	0.541344	GntR family transcriptional regulator
YP_001465087.1		EcE24377A_4108	774	0.542636	DNA-binding transcriptional repressor LldR
YP_002400103.1	lldR	ECED1_4290	774	0.542636	DNA-binding transcriptional repressor LldR
YP_006117388.1		ETEC_3847	774	0.542636	putative L-lactate dehydrogenase operon regulator
YP_001460406.1		EcHS_A3816	774	0.541344	DNA-binding transcriptional repressor LldR
YP_002389082.1	lldR	ECIAI1_3777	774	0.542636	DNA-binding transcriptional repressor LldR
YP_002410002.1	lldR	ECIAI39_4125	774	0.549096	DNA-binding transcriptional repressor LldR
NP_418061.1	lldR	b3604	774	0.541344	dual role activator/repressor for lldPRD operon
YP_005275844.1		EKO11_0116	774	0.53876	GntR family transcriptional regulator
YP_003231889.1	lldR	ECO26_4993	774	0.541344	DNA-binding transcriptional repressor LldR
YP_003501796.1	lldR	G2583_4343	774	0.542636	L-lactate dehydrogenase operon regulatory protein
YP_006121929.1		NRG857_17930	774	0.540052	DNA-binding transcriptional repressor LldR
YP_006776897.1		O3K_00805	774	0.542636	DNA-binding transcriptional repressor LldR
YP_002331315.1	lldR	E2348C_3853	774	0.547804	DNA-binding transcriptional repressor LldR
NP_312509.1		ECs4482	774	0.541344	DNA-binding transcriptional repressor LldR
YP_006170721.1	lldR	P12B_c3734	774	0.540052	Putative L-lactate dehydrogenase operon regulatory protein
YP_671578.1		ECP_3705	774	0.542636	DNA-binding transcriptional repressor LldR
YP_002295161.1		ECSE_3886	774	0.542636	DNA-binding transcriptional repressor LldR
YP_003351430.1		ECSF_3440	774	0.537468	putative transcriptional regulator
YP_001745906.1		EcSMS35_3941	774	0.549096	DNA-binding transcriptional repressor LldR
YP_002414758.1	lldR	ECUMN_4119	774	0.541344	DNA-binding transcriptional repressor LldR
YP_002404995.1	lldR	EC55989_4071	774	0.542636	DNA-binding transcriptional repressor LldR
YP_859205.1	lldR	APECO1_2851	774	0.537468	DNA-binding transcriptional repressor LldR
YP_001723118.1		EcolC_0105	1653	0.552329	L-lactate permease
YP_003034385.1		ECBD_0122	1653	0.553539	L-lactate permease
NP_756287.1	lldP	c4425	1674	0.552569	L-lactate permease
YP_006090089.1		EcDH1_0102	1653	0.552329	L-lactate transport
YP_001465086.1	lldP	EcE24377A_4107	1653	0.551724	L-lactate permease
YP_002400102.1	lldP	ECED1_4289	1653	0.549304	L-lactate permease
YP_006117387.1		ETEC_3846	1653	0.552329	L-lactate permease
YP_001460405.1	lldP	EcHS_A3815	1653	0.552329	L-lactate permease
YP_002389081.1	lldP	ECIAI1_3776	1653	0.554749	L-lactate permease
YP_002410001.1	lldP	ECIAI39_4124	1653	0.549909	L-lactate permease
NP_418060.1	lldP	b3603	1653	0.552329	L-lactate permease
YP_005275845.1		EKO11_0117	1653	0.550514	L-lactate transport
YP_003231890.1	lldP	ECO26_4994	1653	0.552934	L-lactate permease
YP_003501795.1	lldP	G2583_4342	1653	0.551724	L-lactate permease
YP_006121928.1		NRG857_17925	1653	0.549909	L-lactate permease
YP_006776898.1		O3K_00810	1653	0.554749	L-lactate permease
YP_002331314.1	lldP	E2348C_3852	1653	0.553539	L-lactate permease
NP_312508.1		ECs4481	1653	0.551724	L-lactate permease
YP_006170720.1	lldP	P12B_c3733	1653	0.552329	L-lactate permease
YP_671577.1		ECP_3704	1653	0.551724	L-lactate permease
YP_002295160.1		ECSE_3885	1653	0.554749	L-lactate permease
YP_003351429.1		ECSF_3439	1653	0.552329	L-lactate transport protein
YP_001745905.1	lldP	EcSMS35_3940	1653	0.548699	L-lactate permease
YP_002414757.1	lldP	ECUMN_4118	1653	0.548094	L-lactate permease
YP_002404994.1	lldP	EC55989_4070	1653	0.554749	L-lactate permease
YP_859204.1	lldP	APECO1_2852	1653	0.549909	L-lactate permease
YP_001723122.1	mtlR	EcolC_0111	585	0.51453	mannitol repressor protein
YP_003034390.1	mtlR	ECBD_0127	585	0.512821	mannitol repressor protein
NP_756280.1	mtlR	c4418	585	0.502564	mannitol repressor protein
YP_006090092.1		EcDH1_0105	585	0.512821	mannitol repressor, MtlR
YP_001465079.1	mtlR	EcE24377A_4100	585	0.51453	mannitol repressor protein
YP_002400096.1	mtlR	ECED1_4283	585	0.502564	mannitol repressor protein
YP_006117384.1		ETEC_3843	585	0.512821	mannitol operon repressor
YP_001460398.1	mtlR	EcHS_A3808	585	0.512821	mannitol repressor protein
YP_002389076.1	mtlR	ECIAI1_3771	585	0.512821	mannitol repressor protein
YP_002409995.1	mtlR	ECIAI39_4116	585	0.507692	mannitol repressor protein
NP_418058.1	mtlR	b3601	585	0.512821	mannitol operon repressor
YP_005275850.1		EKO11_0122	585	0.51453	mannitol repressor, MtlR
YP_003231895.1	mtlR	ECO26_4999	585	0.51453	mannitol repressor protein
YP_003501790.1	mtlR	G2583_4337	585	0.517949	mannitol operon repressor
YP_006121922.1	mtlR	NRG857_17900	585	0.502564	mannitol repressor protein
YP_006776903.1	mtlR	O3K_00835	585	0.51453	mannitol repressor protein
YP_002331311.1	mtlR	E2348C_3847	585	0.502564	mannitol repressor protein
NP_312504.1	mtlR	ECs4477	585	0.516239	mannitol repressor protein
YP_006170717.1	mtlR	P12B_c3730	585	0.51453	Mannitol operon repressor
YP_671572.1	mtlR	ECP_3699	585	0.502564	mannitol repressor protein
YP_002295155.1	mtlR	ECSE_3880	585	0.516239	mannitol repressor protein
YP_003351423.1		ECSF_3433	585	0.500855	mannitol operon repressor
YP_001745899.1	mtlR	EcSMS35_3934	585	0.507692	mannitol repressor protein
YP_002414753.1	mtlR	ECUMN_4112	585	0.509402	mannitol repressor protein
YP_002404989.1	mtlR	EC55989_4065	585	0.51453	mannitol repressor protein
YP_859200.1	mtlR	APECO1_2856	585	0.500855	mannitol repressor protein
YP_001723123.1		EcolC_0112	1146	0.527051	mannitol-1-phosphate 5-dehydrogenase
YP_003034391.1		ECBD_0128	1146	0.525305	mannitol-1-phosphate 5-dehydrogenase
NP_756279.1	mtlD	c4417	1326	0.530166	mannitol-1-phosphate 5-dehydrogenase
YP_006090093.1		EcDH1_0106	1146	0.525305	mannitol dehydrogenase domain-containing protein
YP_001465078.1	mtlD	EcE24377A_4099	1146	0.529668	mannitol-1-phosphate 5-dehydrogenase
YP_002400095.1	mtlD	ECED1_4282	1146	0.526178	mannitol-1-phosphate 5-dehydrogenase
YP_006117383.1		ETEC_3842	1146	0.526178	mannitol-1-phosphate 5-dehydrogenase
YP_001460397.1	mtlD	EcHS_A3807	1146	0.52356	mannitol-1-phosphate 5-dehydrogenase
YP_002389075.1	mtlD	ECIAI1_3770	1146	0.527923	mannitol-1-phosphate 5-dehydrogenase
YP_002409994.1	mtlD	ECIAI39_4115	1146	0.524433	mannitol-1-phosphate 5-dehydrogenase
NP_418057.1	mtlD	b3600	1146	0.525305	mannitol-1-phosphate dehydrogenase, NAD-dependent
YP_005275851.1		EKO11_0123	1146	0.529668	mannitol dehydrogenase domain-containing protein
YP_003231896.1	mtlD	ECO26_5000	1146	0.529668	mannitol-1-phosphate 5-dehydrogenase
YP_003501789.1	mtlD	G2583_4336	1146	0.527051	mannitol-1-phosphate dehydrogenase
YP_006121921.1		NRG857_17895	1146	0.526178	mannitol-1-phosphate 5-dehydrogenase
YP_006776904.1		O3K_00840	1146	0.527923	mannitol-1-phosphate 5-dehydrogenase
YP_002331310.1	mtlD	E2348C_3846	1146	0.521815	mannitol-1-phosphate 5-dehydrogenase
NP_312503.1		ECs4476	1146	0.527051	mannitol-1-phosphate 5-dehydrogenase
YP_006170716.1	mtlD	P12B_c3729	1146	0.527051	Mannitol-1-phosphate dehydrogenase
YP_671571.1		ECP_3698	1161	0.521964	mannitol-1-phosphate 5-dehydrogenase
YP_002295154.1		ECSE_3879	1146	0.527923	mannitol-1-phosphate 5-dehydrogenase
YP_003351422.1		ECSF_3432	1146	0.521815	mannitol-1-phosphate dehydrogenase
YP_001745898.1	mtlD	EcSMS35_3933	1146	0.52356	mannitol-1-phosphate 5-dehydrogenase
YP_002414752.1	mtlD	ECUMN_4111	1146	0.526178	mannitol-1-phosphate 5-dehydrogenase
YP_002404988.1	mtlD	EC55989_4064	1146	0.527923	mannitol-1-phosphate 5-dehydrogenase
YP_859199.1	mtlD	APECO1_2857	1326	0.53092	mannitol-1-phosphate 5-dehydrogenase
YP_001723124.1		EcolC_0113	1911	0.537415	PTS system mannitol-specific transporter subunit IIC
YP_003034392.1		ECBD_0129	1911	0.538985	PTS system, mannitol-specific IIC subunit
NP_756278.1	mtlA	c4416	1911	0.539508	PTS system, mannitol-specific IIABC component
YP_006090094.1		EcDH1_0107	1911	0.539508	PTS system mannitol-specific transporter subunit IIC
YP_001465077.1	mtlA	EcE24377A_4098	1911	0.537415	PTS system mannitol-specific transporter subunit IIABC
YP_002400094.1	mtlA	ECED1_4281	1911	0.538462	fused mannitol-specific PTS enzymes: IIA components ; IIB components ; IIC components
YP_006117382.1		ETEC_3841	1911	0.539508	mannitol-specific PTS system EIICBA component
YP_001460396.1	mtlA	EcHS_A3806	1911	0.538462	PTS system, mannitol-specific IIABC component
YP_002389074.1	mtlA	ECIAI1_3769	1911	0.538462	PTS system mannitol-specific transporter subunit IIABC
YP_002409993.1	mtlA	ECIAI39_4114	1911	0.536892	PTS system mannitol-specific transporter subunit IIABC
NP_418056.1	mtlA	b3599	1911	0.539508	fused mannitol-specific PTS enzymes: IIA components/IIB components/IIC components
YP_005275852.1		EKO11_0124	1911	0.537415	PTS system mannitol-specific transporter subunit IIC
YP_003231897.1	mtlA	ECO26_5001	1911	0.536368	fused mannitol-specific PTS enzymes: IIA component /IIB component/IIC component
YP_003501788.1	mtlA	G2583_4335	1917	0.535211	PTS system subunit IIABC
YP_006121920.1		NRG857_17890	1911	0.542125	fused mannitol-specific PTS enzymes: IIA components; IIB components; IIC components
YP_006776905.1		O3K_00845	1911	0.538985	PTS system mannitol-specific transporter subunit IICBA
YP_002331309.1	mtlA	E2348C_3845	1911	0.541078	fused mannitol-specific PTS enzymes: IIA components /IIB components/IIC components
NP_312502.1		ECs4475	1911	0.535845	mannitol-specific PTS system enzyme IIABC components
YP_006170715.1	mtlA	P12B_c3728	1911	0.537415	Phosphotransferase system, mannitol-specific I IBC component
YP_671570.1		ECP_3697	1911	0.541078	PTS system mannitol-specific transporter subunit IIABC
YP_002295152.1		ECSE_3877	1911	0.538985	PTS system mannitol-specific IIABC components
YP_003351421.1		ECSF_3431	1911	0.542125	PTS system mannitol-specific IIABC components
YP_001745897.1	mtlA	EcSMS35_3932	1911	0.536368	PTS system, mannitol-specific IIABC component
YP_002414751.1	mtlA	ECUMN_4110	1911	0.537938	PTS system mannitol-specific transporter subunit IIABC
YP_002404987.1	mtlA	EC55989_4063	1911	0.538985	fused mannitol-specific PTS enzymes: IIA components ; IIB components ; IIC components
YP_859198.1	mtlA	APECO1_2858	1911	0.538462	PTS system mannitol-specific transporter subunit IIABC
YP_001723133.1		EcolC_0122	1389	0.560835	selenocysteine synthase
YP_003034401.1		ECBD_0139	1389	0.560115	selenocysteine synthase
NP_756274.1	selA	c4412	1389	0.560115	selenocysteine synthase
YP_006090101.1		EcDH1_0117	1389	0.560835	L-seryl-tRNA(Sec) selenium transferase
YP_001465068.1	selA	EcE24377A_4089	1389	0.559395	selenocysteine synthase
YP_002400090.1	selA	ECED1_4277	1389	0.559395	selenocysteine synthase
YP_006117376.1		ETEC_3835	1389	0.560835	L-seryl-tRNA(Ser) selenium transferase
YP_001460388.1	selA	EcHS_A3796	1389	0.560835	selenocysteine synthase
YP_002389066.1	selA	ECIAI1_3759	1389	0.557955	selenocysteine synthase
YP_002409990.1	selA	ECIAI39_4109	1389	0.557235	selenocysteine synthase
NP_418048.1	selA	b3591	1389	0.560835	selenocysteine synthase
YP_005275862.1		EKO11_0134	1389	0.557235	L-seryl-tRNA selenium transferase
YP_003231904.1	selA	ECO26_5010	1389	0.559395	selenocysteine synthase
YP_003501780.1	selA	G2583_4327	1389	0.562275	L-seryl-tRNA(Sec) selenium transferase (Selenocysteine synthase) (Sec synthase) (Selenocysteinyl-tRNA(Sec) synthase)
YP_006121916.1		NRG857_17870	1389	0.559395	selenocysteine synthase
YP_006776914.1		O3K_00890	1389	0.557955	selenocysteine synthase
YP_002331305.1	selA	E2348C_3841	1389	0.558675	selenocysteine synthase
NP_312495.1		ECs4468	1389	0.562995	selenocysteine synthase
YP_006170708.1	selA	P12B_c3720	1389	0.560835	L-seryl-tRNA(Sec) selenium transferase
YP_671566.1		ECP_3693	1389	0.560835	selenocysteine synthase
YP_002295143.1		ECSE_3868	1389	0.558675	selenocysteine synthase
YP_003351417.1		ECSF_3427	1389	0.561555	selenocysteine synthase
YP_001745884.1	selA	EcSMS35_3919	1389	0.558675	selenocysteine synthase
YP_002414747.1	selA	ECUMN_4106	1389	0.559395	selenocysteine synthase
YP_002404976.1	selA	EC55989_4049	1389	0.557955	selenocysteine synthase
YP_859194.1	selA	APECO1_2862	1389	0.560115	selenocysteine synthase
YP_001723134.1		EcolC_0123	1842	0.565689	selenocysteinyl-tRNA-specific translation factor
YP_003034402.1		ECBD_0140	1842	0.566775	selenocysteinyl-tRNA-specific translation factor
NP_756273.1	selB	c4411	1842	0.566775	selenocysteinyl-tRNA-specific translation factor
YP_006090102.1		EcDH1_0118	1842	0.564604	selenocysteine-specific translation elongation factor
YP_001465067.1	selB	EcE24377A_4088	1842	0.566775	selenocysteinyl-tRNA-specific translation factor
YP_002400089.1	selB	ECED1_4276	1842	0.562975	selenocysteinyl-tRNA-specific translation factor
YP_006117375.1		ETEC_3834	1842	0.564061	selenocysteine-specific elongation factor
YP_001460387.1	selB	EcHS_A3795	1842	0.565147	selenocysteinyl-tRNA-specific translation factor
YP_002389065.1	selB	ECIAI1_3758	1842	0.567318	selenocysteinyl-tRNA-specific translation factor
YP_002409989.1	selB	ECIAI39_4108	1842	0.567861	selenocysteinyl-tRNA-specific translation factor
NP_418047.1	selB	b3590	1842	0.564604	selenocysteinyl-tRNA-specific translation factor
YP_005275863.1		EKO11_0135	1842	0.568404	selenocysteine-specific translation elongation factor
YP_003231905.1	selB	ECO26_5011	1842	0.562975	selenocysteinyl-tRNA-specific translation factor
YP_003501779.1	selB	G2583_4326	1842	0.561889	Selenocysteine-specific translation elongation factor
YP_006121915.1		NRG857_17865	1842	0.564061	selenocysteinyl-tRNA-specific translation factor
YP_006776915.1		O3K_00895	1842	0.567318	selenocysteinyl-tRNA-specific translation factor
YP_002331304.1	selB	E2348C_3840	1842	0.562975	selenocysteinyl-tRNA-specific translation factor
NP_312494.1		ECs4467	1842	0.562975	selenocysteinyl-tRNA-specific translation factor
YP_006170707.1	selB	P12B_c3719	1842	0.566232	Selenocysteine-specific translation elongation factor
YP_671565.1		ECP_3692	1842	0.565147	selenocysteinyl-tRNA-specific translation factor
YP_002295142.1		ECSE_3867	1842	0.565689	selenocysteinyl-tRNA-specific translation factor
YP_003351416.1		ECSF_3426	1842	0.570033	selenocysteinyl-tRNA-specific translation factor
YP_001745883.1	selB	EcSMS35_3918	1842	0.567318	selenocysteinyl-tRNA-specific translation factor
YP_002414746.1	selB	ECUMN_4105	1842	0.562432	selenocysteinyl-tRNA -specific translation factor
YP_002404975.1	selB	EC55989_4048	1842	0.567861	selenocysteinyl-tRNA-specific translation factor
YP_859193.1	selB	APECO1_2863	1842	0.568404	selenocysteinyl-tRNA-specific translation factor
YP_001723135.1		EcolC_0124	1149	0.500435	putative alcohol dehydrogenase
YP_003034403.1		ECBD_0141	1149	0.500435	alcohol dehydrogenase
NP_756272.1	yiaY	c4410	1149	0.501305	alcohol dehydrogenase
YP_006090103.1		EcDH1_0119	1149	0.506527	iron-containing alcohol dehydrogenase
YP_001465066.1	adhB	EcE24377A_4087	1149	0.501305	alcohol dehydrogenase
YP_002400088.1	yiaY	ECED1_4275	1149	0.504787	putative alcohol dehydrogenase
YP_006117374.1		ETEC_3833	1149	0.506527	putative alcohol dehydrogenase
YP_001460386.1	adhB	EcHS_A3794	1149	0.499565	alcohol dehydrogenase
YP_002389064.1	yiaY	ECIAI1_3757	1149	0.504787	putative alcohol dehydrogenase
YP_002409988.1	yiaY	ECIAI39_4107	1104	0.500906	putative alcohol dehydrogenase
YP_026233.1	yiaY	b3589	1149	0.506527	putative Fe-containing alcohol dehydrogenase, Pfam00465 family
YP_005275864.1		EKO11_0136	1149	0.503916	iron-containing alcohol dehydrogenase
YP_003231906.1	yiaY	ECO26_5012	1149	0.503916	alcohol dehydrogenase
YP_003501778.1	yiaY	G2583_4325	1149	0.508268	alcohol dehydrogenase
YP_006121914.1		NRG857_17860	1149	0.503916	putative alcohol dehydrogenase
YP_006776916.1		O3K_00900	1149	0.505657	alcohol dehydrogenase
YP_002331303.1	yiaY	E2348C_3839	1149	0.503046	alcohol dehydrogenase
NP_312493.1		ECs4466	1149	0.508268	alcohol dehydrogenase
YP_006170706.1	adhB	P12B_c3718	1149	0.500435	Alcohol dehydrogenase II
YP_671564.1		ECP_3691	1149	0.505657	alcohol dehydrogenase
YP_002295141.1		ECSE_3866	1149	0.503916	putative alcohol dehydrogenase
YP_003351415.1		ECSF_3425	1149	0.504787	putative alcohol dehydrogenase
YP_001745882.1	adhB	EcSMS35_3917	1149	0.503046	putative alcohol dehydrogenase
YP_002414745.1	yiaY	ECUMN_4104	1149	0.497824	putative alcohol dehydrogenase
YP_002404974.1	yiaY	EC55989_4047	1149	0.505657	alcohol dehydrogenase
YP_859192.1	yiaY	APECO1_2864	1149	0.503046	alcohol dehydrogenase
YP_001723150.1		EcolC_0141	471	0.537155	4Fe-4S ferredoxin
YP_003034423.1		ECBD_0161	471	0.537155	4Fe-4S ferredoxin iron-sulfur binding domain protein
NP_756256.1	yiaI	c4394	477	0.538784	electron transport protein ysaA
YP_006090120.1		EcDH1_0137	471	0.537155	4Fe-4S ferredoxin
YP_001465049.1		EcE24377A_4070	471	0.539278	4Fe-4S ferredoxin
YP_002400074.1	yiaI	ECED1_4261	471	0.532909	putative hydrogenase, 4Fe-4S ferredoxin-type component
YP_006117356.1		ETEC_3816	471	0.537155	putative electron-transport protein
YP_001460369.1		EcHS_A3777	471	0.539278	4Fe-4S ferredoxin iron-sulfur binding domain-containing protein
YP_002389047.1	yiaI	ECIAI1_3740	471	0.539278	putative hydrogenase, 4Fe-4S ferredoxin-type component
YP_002409968.1	yiaI	ECIAI39_4085	471	0.528662	putative hydrogenase, 4Fe-4S ferredoxin-type component
NP_418030.1	ysaA	b3573	471	0.537155	putative hydrogenase, 4Fe-4S ferredoxin-type component
YP_005275881.1		EKO11_0153	471	0.539278	hypothetical protein
YP_003231922.1	yiaI	ECO26_5028	471	0.539278	hydrogenase, 4Fe-4S ferredoxin-type component
YP_003501768.1	ysaA	G2583_4315	471	0.539278	4Fe-4S binding domain protein
YP_006121900.1		NRG857_17790	471	0.535032	putative hydrogenase, 4Fe-4S ferredoxin-type component
YP_006776933.1		O3K_00985	471	0.539278	4Fe-4S binding protein
YP_002331289.1	ysaA	E2348C_3825	471	0.543524	hydrogenase, 4Fe-4S ferredoxin-type component
NP_312483.1		ECs4456	471	0.539278	hypothetical protein ECs4456
YP_006170690.1	ysaA	P12B_c3702	471	0.537155	Putative electron transport protein ysaA
YP_671552.1		ECP_3677	471	0.532909	electron transport protein YsaA
YP_002295124.1		ECSE_3849	471	0.539278	putative electron transport protein
YP_003351398.1		ECSF_3408	471	0.543524	putative electron transport protein
YP_001745861.1		EcSMS35_3896	471	0.535032	4Fe-4S ferredoxin iron-sulfur binding domain-containing protein
YP_002414727.1	yiaI	ECUMN_4086	471	0.532909	putative hydrogenase, 4Fe-4S ferredoxin-type component
YP_002404957.1	yiaI	EC55989_4030	471	0.539278	hydrogenase, 4Fe-4S ferredoxin-type component
YP_859179.1	ysaA	APECO1_2877	477	0.534591	electron transport protein YsaA
YP_001723151.1	avtA	EcolC_0142	1251	0.523581	valine--pyruvate transaminase
YP_003034424.1	avtA	ECBD_0162	1251	0.523581	valine--pyruvate transaminase
NP_756255.2	avtA	c4393	1251	0.525979	valine--pyruvate transaminase
YP_006090121.1		EcDH1_0138	1251	0.522782	class I and II aminotransferase
YP_001465048.1	avtA	EcE24377A_4069	1251	0.52518	valine--pyruvate transaminase
YP_002400073.1	avtA	ECED1_4260	1251	0.528377	valine--pyruvate transaminase
YP_006117355.1		ETEC_3815	1251	0.523581	valine--pyruvate aminotransferase
YP_001460367.1	avtA	EcHS_A3775	1251	0.523581	valine--pyruvate transaminase
YP_002389046.1	avtA	ECIAI1_3739	1251	0.526779	valine--pyruvate transaminase
YP_002409967.1	avtA	ECIAI39_4084	1251	0.521982	valine--pyruvate transaminase
YP_026231.1	avtA	b3572	1251	0.522782	valine-pyruvate aminotransferase 1
YP_005275882.1		EKO11_0154	1356	0.522124	class I and II aminotransferase
YP_003231923.1	avtA	ECO26_5029	1251	0.526779	valine--pyruvate transaminase
YP_003501767.1	avtA	G2583_4314	1251	0.526779	Alanine-alpha-ketoisovalerate (Or valine-pyruvate) transaminase, transaminase C
YP_006121899.1	avtA	NRG857_17785	1251	0.528377	valine--pyruvate transaminase
YP_006776935.1	avtA	O3K_00995	1251	0.526779	valine--pyruvate transaminase
YP_002331288.1	avtA	E2348C_3824	1251	0.526779	valine--pyruvate transaminase
NP_312482.1	avtA	ECs4455	1251	0.526779	valine--pyruvate transaminase
YP_006170689.1	avtA	P12B_c3701	1251	0.523581	Valine--pyruvate transaminase
YP_671551.1	avtA	ECP_3676	1251	0.52518	valine--pyruvate transaminase
YP_002295123.1	avtA	ECSE_3848	1251	0.526779	valine--pyruvate transaminase
YP_003351397.1		ECSF_3407	1251	0.527578	valine-pyruvate aminotransferase
YP_001745860.1	avtA	EcSMS35_3895	1251	0.521982	valine--pyruvate transaminase
YP_002414726.1	avtA	ECUMN_4085	1251	0.525979	valine--pyruvate transaminase
YP_002404956.1	avtA	EC55989_4029	1251	0.526779	valine--pyruvate transaminase
YP_859178.1	avtA	APECO1_2878	1251	0.523581	valine--pyruvate transaminase
YP_001723153.1		EcolC_0144	822	0.484185	hypothetical protein EcolC_0144
YP_003034426.1		ECBD_0164	822	0.484185	hypothetical protein ECBD_0164
NP_756252.1	bax	c4390	822	0.478102	hypothetical protein c4390
YP_006090123.1		EcDH1_0140	822	0.484185	mannosyl-glycoprotein endo-beta-N-acetylglucosamidase
YP_001465046.1	bax	EcE24377A_4066	822	0.476886	hypothetical protein EcE24377A_4066
YP_002400071.1	bax	ECED1_4257	822	0.478102	hypothetical protein ECED1_4257
YP_006117353.1		ETEC_3813	822	0.482968	putative endo-beta-N-acetylglucosaminidase
YP_001460365.1	bax	EcHS_A3773	822	0.482968	hypothetical protein EcHS_A3773
YP_002389044.1	bax	ECIAI1_3736	822	0.475669	hypothetical protein ECIAI1_3736
YP_002409965.1	bax	ECIAI39_4082	822	0.476886	hypothetical protein ECIAI39_4082
YP_026230.1	bax	b3570	822	0.484185	hypothetical protein b3570
YP_005275884.1		EKO11_0156	822	0.475669	mannosyl-glycoprotein endo-beta-N-acetylglucosamidase
YP_003231925.1	bax	ECO26_5031	822	0.476886	hypothetical protein ECO26_5031
YP_003501765.1	bax	G2583_4312	822	0.474453	hypothetical protein G2583_4312
YP_006121897.1		NRG857_17775	819	0.478632	hypothetical protein NRG857_17775
YP_006776936.1		O3K_01010	822	0.481752	hypothetical protein O3K_01010
YP_002331286.1	bax	E2348C_3822	822	0.478102	hypothetical protein E2348C_3822
NP_312480.1		ECs4453	822	0.473236	hypothetical protein ECs4453
YP_006170687.1		P12B_c3699	822	0.482968	hypothetical protein P12B_c3699
YP_671548.1		ECP_3673	822	0.478102	hypothetical protein ECP_3673
YP_002295121.1		ECSE_3846	822	0.480535	hypothetical protein ECSE_3846
YP_003351395.1		ECSF_3405	822	0.473236	hypothetical protein ECSF_3405
YP_001745858.1	bax	EcSMS35_3893	822	0.479319	hypothetical protein EcSMS35_3893
YP_002414724.1	bax	ECUMN_4082	822	0.474453	hypothetical protein ECUMN_4082
YP_002404954.1	bax	EC55989_4026	822	0.481752	hypothetical protein EC55989_4026
YP_859176.1	bax	APECO1_2880	822	0.476886	hypothetical protein APECO1_2880
YP_001723154.1		EcolC_0145	1176	0.488095	AraC family transcriptional regulator
YP_003034427.1		ECBD_0165	1176	0.488095	AraC family transcriptional regulator
NP_756251.1	xylR	c4389	1176	0.485544	xylose operon regulatory protein
YP_006090124.1		EcDH1_0141	1176	0.488095	AraC family transcriptional regulator
YP_001465045.1	xylR	EcE24377A_4065	1176	0.487245	xylose operon regulatory protein
YP_002400070.1	xylR	ECED1_4256	1176	0.485544	DNA-binding transcriptional activator, xylose-binding
YP_006117352.1		ETEC_3812	1176	0.488095	xylose operon regulatory protein
YP_001460364.1	xylR	EcHS_A3772	1176	0.488095	xylose operon regulatory protein
YP_002389043.1	xylR	ECIAI1_3735	1176	0.487245	DNA-binding transcriptional activator, xylose-binding
YP_002409964.1	xylR	ECIAI39_4081	1176	0.489796	DNA-binding transcriptional activator, xylose-binding
NP_418026.1	xylR	b3569	1176	0.488095	DNA-binding transcriptional activator, xylose-binding
YP_005275885.1		EKO11_0157	1176	0.487245	AraC family transcriptional regulator
YP_003231926.1	xylR	ECO26_5032	1176	0.484694	DNA-binding transcriptional activator XylR
YP_003501764.1	xylR	G2583_4311	1176	0.488095	xylose operon regulatory protein
YP_006121896.1		NRG857_17770	1176	0.486395	DNA-binding transcriptional activator XylR, xylose-binding protein
YP_006776937.1		O3K_01015	1176	0.488946	DNA-binding transcriptional activator, xylose-binding protein
YP_002331285.1	xylR	E2348C_3821	1176	0.485544	DNA-binding transcriptional activator, xylose-binding
NP_312479.1		ECs4452	1176	0.488095	regulator of xyl operon
YP_006170686.1	xylR	P12B_c3698	1176	0.488095	Xylose operon regulatory protein
YP_671547.1		ECP_3672	1176	0.485544	xylose operon regulatory protein
YP_002295120.1		ECSE_3845	714	0.5	truncated xylose operon regulator
YP_003351394.1		ECSF_3404	1176	0.483844	xylose operon regulator
YP_001745857.1	xylR	EcSMS35_3892	1176	0.484694	xylose operon regulatory protein
YP_002414723.1	xylR	ECUMN_4081	1176	0.488095	DNA-binding transcriptional activator, xylose-binding
YP_002404953.1	xylR	EC55989_4025	1176	0.488946	DNA-binding transcriptional activator, xylose-binding
YP_859175.1	xylR	APECO1_2881	1176	0.487245	DNA-binding transcriptional activator, xylose-binding
YP_001723155.1		EcolC_0146	1179	0.537744	monosaccharide-transporting ATPase
YP_003034428.1		ECBD_0166	1179	0.536047	inner-membrane translocator
NP_756250.1	xylH	c4388	1179	0.540288	xylose transport system permease xylH
YP_006090125.1		EcDH1_0142	1179	0.53944	monosaccharide-transporting ATPase
YP_001465044.1	xylH	EcE24377A_4064	1179	0.536896	D-xylose ABC transporter permease
YP_002400068.1	xylH	ECED1_4254	1179	0.53944	D-xylose ABC transporter membrane protein
YP_006117351.1		ETEC_3811	1179	0.537744	D-xylose ABC transporter permease
YP_001460363.1	xylH	EcHS_A3771	1179	0.537744	D-xylose ABC transporter permease
YP_002389041.1	xylH	ECIAI1_3733	1179	0.536047	D-xylose ABC transporter membrane protein
YP_002409963.1	xylH	ECIAI39_4080	1179	0.541137	D-xylose ABC transporter membrane protein
NP_418025.1	xylH	b3568	1179	0.53944	D-xylose ABC transporter permease subunit
YP_005275886.1		EKO11_0158	1179	0.536896	inner-membrane translocator
YP_003231927.1	xylH	ECO26_5033	1179	0.536047	xylose transport, membrane component
YP_003501763.1	xylH	G2583_4310	1179	0.542833	xylose transporter permease xylH
YP_006121895.1		NRG857_17765	1179	0.538592	putative xylose transport, membrane component
YP_006776938.1		O3K_01020	1179	0.540288	D-xylose ABC transporter permease
YP_002331284.1	xylH	E2348C_3820	1179	0.540288	xylose transport, membrane component; membrane component of ABC superfamily XylH
NP_312478.1		ECs4451	1179	0.541137	membrane component of xylose transport system
YP_006170685.1	xylH	P12B_c3697	1179	0.537744	Xylose transport system permease protein xylH
YP_671546.1		ECP_3671	1179	0.53944	xylose transport system permease XylH
YP_002295118.1		ECSE_3843	1179	0.53944	D-xylose ABC transporter permease
YP_003351393.1		ECSF_3403	1179	0.540288	D-xylose ABC transporter permease component
YP_001745856.1	xylH	EcSMS35_3891	1179	0.542833	D-xylose ABC transporter permease
YP_002414721.1	xylH	ECUMN_4079	1179	0.544529	D-xylose ABC transporter membrane protein
YP_002404951.1	xylH	EC55989_4023	1179	0.540288	D-xylose transporter subunit ; membrane component of ABC superfamily
YP_859174.1	xylH	APECO1_28812	1179	0.53944	DNA-binding transcriptional activator, xylose-binding
YP_001723157.1	xylF	EcolC_0148	990	0.441414	D-xylose transporter subunit XylF
YP_003034429.1	xylF	ECBD_0168	990	0.441414	D-xylose transporter subunit XylF
NP_756248.1	xylF	c4386	1068	0.431648	D-xylose transporter subunit XylF
YP_006090127.1		EcDH1_0144	990	0.441414	D-xylose ABC transporter periplasmic substrate-binding protein
YP_001465042.1	xylF	EcE24377A_4062	990	0.439394	D-xylose transporter subunit XylF
YP_002400067.1	xylF	ECED1_4251	990	0.435354	D-xylose transporter subunit XylF
YP_006117349.1	xylF	ETEC_3809	537	0.471136	D-xylose-binding periplasmic protein
YP_001460361.1	xylF	EcHS_A3769	990	0.440404	D-xylose transporter subunit XylF
YP_002389039.1	xylF	ECIAI1_3731	990	0.439394	D-xylose transporter subunit XylF
YP_002409961.1	xylF	ECIAI39_4078	990	0.437374	D-xylose transporter subunit XylF
NP_418023.1	xylF	b3566	990	0.441414	D-xylose transporter subunit
YP_005275888.1		EKO11_0160	990	0.439394	D-xylose ABC transporter periplasmic substrate-binding protein
YP_003231929.1	xylF	ECO26_5035	990	0.438384	D-xylose transporter subunit XylF
YP_003501761.1	xylF	G2583_4308	990	0.437374	xylose binding protein transporter
YP_006121893.1	xylF	NRG857_17755	990	0.434343	D-xylose transporter subunit XylF
YP_006776940.1	xylF	O3K_01030	990	0.439394	D-xylose transporter subunit XylF
YP_002331282.1	xylF	E2348C_3818	990	0.434343	D-xylose transporter subunit XylF
NP_312476.1	xylF	ECs4449	990	0.436364	D-xylose transporter subunit XylF
YP_006170683.1	xylF	P12B_c3695	990	0.441414	Xylose binding protein transport system
YP_671544.1	xylF	ECP_3669	990	0.435354	D-xylose transporter subunit XylF
YP_002295116.1	xylF	ECSE_3841	990	0.442424	D-xylose transporter subunit XylF
YP_003351391.1		ECSF_3401	990	0.435354	D-xylose ABC transporter substrate binding component
YP_001745854.1	xylF	EcSMS35_3889	990	0.437374	D-xylose transporter subunit XylF
YP_002414719.1	xylF	ECUMN_4077	990	0.437374	D-xylose transporter subunit XylF
YP_002404949.1	xylF	EC55989_4021	990	0.439394	D-xylose transporter subunit XylF
YP_859172.1	xylF	APECO1_2883	990	0.434343	D-xylose transporter subunit XylF
YP_001723171.1		EcolC_0162	708	0.507062	hypothetical protein EcolC_0162
YP_003034444.1		ECBD_0183	708	0.507062	hypothetical protein ECBD_0183
NP_756235.1	yiaF	c4373	828	0.5	hypothetical protein c4373
YP_006090141.1		EcDH1_0158	708	0.507062	hypothetical protein
YP_001465030.1		EcE24377A_4050	708	0.502825	lipoprotein
YP_002400057.1	yiaF	ECED1_4239	708	0.507062	hypothetical protein ECED1_4239
YP_006117337.1		ETEC_3798	708	0.504237	putative lipoprotein
YP_001460347.1		EcHS_A3755	708	0.507062	lipoprotein
YP_002389027.1	yiaF	ECIAI1_3719	708	0.50565	hypothetical protein ECIAI1_3719
YP_002409948.1	yiaF	ECIAI39_4062	708	0.512712	hypothetical protein ECIAI39_4062
NP_418010.2	yiaF	b3554	708	0.507062	hypothetical protein b3554
YP_005275902.1		EKO11_0174	708	0.50565	hypothetical protein
YP_003231941.1	yiaF	ECO26_5047	708	0.50565	hypothetical protein ECO26_5047
YP_003501749.1	yiaF	G2583_4296	828	0.497585	hypothetical protein G2583_4296
YP_006121881.1		NRG857_17695	708	0.50565	hypothetical protein NRG857_17695
YP_006776952.1		O3K_01090	708	0.50565	hypothetical protein O3K_01090
YP_002331270.1	yiaF	E2348C_3806	708	0.509887	hypothetical protein E2348C_3806
NP_312466.1		ECs4439	828	0.497585	hypothetical protein ECs4439
YP_006170671.1		P12B_c3683	828	0.5	hypothetical protein P12B_c3683
YP_671532.1		ECP_3657	708	0.507062	hypothetical protein ECP_3657
YP_002295102.1		ECSE_3827	708	0.50565	hypothetical protein ECSE_3827
YP_003351379.1		ECSF_3389	828	0.498792	hypothetical protein ECSF_3389
YP_001745840.1		EcSMS35_3875	708	0.509887	putative lipoprotein
YP_002414708.1	yiaF	ECUMN_4066	708	0.511299	hypothetical protein ECUMN_4066
YP_002404938.1	yiaF	EC55989_4010	708	0.50565	hypothetical protein EC55989_4010
YP_859161.1	yiaF	APECO1_2894	828	0.5	hypothetical protein APECO1_2894
YP_001723172.1		EcolC_0163	972	0.521605	NAD-binding D-isomer specific 2-hydroxyacid dehydrogenase
YP_003034445.1		ECBD_0184	972	0.523663	D-isomer specific 2-hydroxyacid dehydrogenase NAD-binding
NP_756234.2	yiaE	c4372	972	0.519547	2-hydroxyacid dehydrogenase
YP_006090142.1		EcDH1_0159	972	0.521605	D-isomer specific 2-hydroxyacid dehydrogenase NAD-binding protein
YP_001465029.1	tkrA	EcE24377A_4049	972	0.520576	2-ketogluconate reductase
YP_002400056.1	tiaE	ECED1_4238	972	0.51749	2-oxo-carboxylic acid reductase
YP_006117336.1		ETEC_3797	972	0.516461	2-ketogluconate reductase
YP_001460346.1	tkrA	EcHS_A3754	972	0.523663	2-ketogluconate reductase
YP_002389026.1	tiaE	ECIAI1_3718	972	0.522634	2-oxo-carboxylic acid reductase
YP_002409947.1	tiaE	ECIAI39_4061	972	0.51749	2-oxo-carboxylic acid reductase
NP_418009.2	ghrB	b3553	972	0.521605	glyoxylate/hydroxypyruvate reductase B
YP_005275903.1		EKO11_0175	972	0.520576	D-isomer specific 2-hydroxyacid dehydrogenase NAD-binding protein
YP_003231942.1	tiaE	ECO26_5048	972	0.520576	2-keto-D-gluconate reductase TiaE
YP_003501748.1	ghrB	G2583_4295	972	0.521605	2-ketogluconate reductase
YP_006121880.1		NRG857_17690	972	0.519547	2-ketoaldonate reductase/glyoxylate reductase B
YP_006776953.1		O3K_01095	972	0.520576	bifunctional glyoxylate/hydroxypyruvate reductase B
YP_002331269.1	ghrB	E2348C_3805	972	0.518519	2-keto-D-gluconate reductase (glyoxalatereductase) (2-ketoaldonate reductase)
NP_312465.2		ECs4438	972	0.522634	2-hydroxyacid dehydrogenase
YP_006170670.1	tkrA	P12B_c3682	972	0.522634	2-ketogluconate reductase
YP_671531.1		ECP_3656	972	0.514403	2-ketogluconate reductase
YP_002295101.1		ECSE_3826	972	0.520576	putative 2-ketogluconate reductase
YP_003351378.1		ECSF_3388	972	0.516461	putative 2-ketogluconate reductase
YP_001745839.1	tkrA	EcSMS35_3874	972	0.514403	2-ketogluconate reductase
YP_002414707.1	tiaE	ECUMN_4065	972	0.516461	2-oxo-carboxylic acid reductase
YP_002404937.1	tiaE	EC55989_4009	972	0.520576	2-oxo-carboxylic acid reductase (glyoxalate reductase) (2-ketoaldonate reductase)
YP_859160.1	tkrA	APECO1_2895	984	0.518293	2-ketoaldonate reductase/glyoxylate reductase B
YP_001723173.1		EcolC_0164	657	0.582953	putative outer membrane lipoprotein
YP_003034446.1		ECBD_0185	657	0.575342	outer membrane lipoprotein
NP_756232.1	yiaD	c4370	657	0.57382	outer membrane lipoprotein
YP_006090143.1		EcDH1_0160	657	0.581431	OmpA/MotB domain-containing protein
YP_001465027.1		EcE24377A_4047	657	0.581431	outer membrane lipoprotein
YP_002400055.1	yiaD	ECED1_4237	657	0.575342	putative outer membrane lipoprotein
YP_006117335.1		ETEC_3796	657	0.579909	putative outer membrane protein
YP_001460345.1		EcHS_A3753	657	0.582953	outer membrane lipoprotein
YP_002389025.1	yiaD	ECIAI1_3717	657	0.582953	putative outer membrane lipoprotein
YP_002409946.1	yiaD	ECIAI39_4060	657	0.575342	putative outer membrane lipoprotein
YP_026228.1	yiaD	b3552	657	0.581431	multicopy suppressor of bamB; outer membrane lipoprotein
YP_005275904.1		EKO11_0176	657	0.581431	OmpA/MotB domain-containing protein
YP_003231943.1	yiaD	ECO26_5049	657	0.581431	outer membrane lipoprotein
YP_003501747.1	yiaD	G2583_4294	657	0.579909	inner membrane lipoprotein yiaD precursor
YP_006121879.1		NRG857_17685	657	0.572298	putative outer membrane lipoprotein
YP_006776954.1		O3K_01100	657	0.581431	putative outer membrane lipoprotein
YP_002331268.1	yiaD	E2348C_3804	657	0.576865	outer membrane lipoprotein
NP_312464.1		ECs4437	657	0.579909	outer membrane lipoprotein
YP_006170669.1		P12B_c3681	657	0.582953	Inner membrane lipoprotein yiaD precursor
YP_671530.1		ECP_3655	657	0.576865	outer membrane lipoprotein
YP_002295100.1		ECSE_3825	657	0.581431	putative outer membrane lipoprotein
YP_003351377.1		ECSF_3387	657	0.575342	hypothetical protein ECSF_3387
YP_001745838.1		EcSMS35_3873	657	0.576865	putative outer membrane lipoprotein
YP_002414706.1	yiaD	ECUMN_4064	657	0.578387	putative outer membrane lipoprotein
YP_002404936.1	yiaD	EC55989_4008	657	0.581431	outer membrane lipoprotein
YP_859159.1	yiaD	APECO1_2896	657	0.572298	outer membrane lipoprotein
YP_001723175.1		EcolC_0166	438	0.522831	hypothetical protein EcolC_0166
YP_003034448.1		ECBD_0187	438	0.518265	hypothetical protein ECBD_0187
NP_756230.1	yiaC	c4368	438	0.525114	hypothetical protein c4368
YP_006090145.1		EcDH1_0162	438	0.525114	N-acetyltransferase GCN5
YP_001465025.1		EcE24377A_4046	438	0.525114	hypothetical protein EcE24377A_4046
YP_002400053.1	yiaC	ECED1_4235	438	0.531963	hypothetical protein ECED1_4235
YP_006117333.1		ETEC_3794	438	0.525114	putative acetyltransferase
YP_001460343.1		EcHS_A3751	438	0.522831	hypothetical protein EcHS_A3751
YP_002389023.1	yiaC	ECIAI1_3715	438	0.525114	hypothetical protein ECIAI1_3715
YP_002409944.1	yiaC	ECIAI39_4058	438	0.525114	hypothetical protein ECIAI39_4058
NP_418006.1	yiaC	b3550	438	0.525114	putative acyltransferase with acyl-CoA N-acyltransferase domain
YP_005275906.1		EKO11_0178	438	0.525114	N-acetyltransferase GCN5
YP_003231945.1	yiaC	ECO26_5051	438	0.525114	hypothetical protein ECO26_5051
YP_003501745.1	yiaC	G2583_4292	438	0.518265	acetyltransferase, GNAT family
YP_006121877.1		NRG857_17675	438	0.522831	hypothetical protein NRG857_17675
YP_006776956.1		O3K_01110	438	0.525114	acetyltransferase
YP_002331267.1	yiaC	E2348C_3802	438	0.518265	hypothetical protein E2348C_3802
NP_312462.1		ECs4435	438	0.518265	hypothetical protein ECs4435
YP_006170667.1	yiaC	P12B_c3679	438	0.522831	GNAT family acetyltransferase
YP_671528.1		ECP_3653	438	0.522831	hypothetical protein ECP_3653
YP_002295098.1		ECSE_3823	438	0.525114	hypothetical protein ECSE_3823
YP_003351375.1		ECSF_3385	438	0.52968	hypothetical protein ECSF_3385
YP_001745836.1		EcSMS35_3872	438	0.520548	hypothetical protein EcSMS35_3872
YP_002414704.1	yiaC	ECUMN_4062	438	0.522831	hypothetical protein ECUMN_4062
YP_002404934.1	yiaC	EC55989_4006	438	0.525114	hypothetical protein EC55989_4006
YP_859157.1	yiaC	APECO1_2898	438	0.522831	hypothetical protein APECO1_2898
YP_001723178.1		EcolC_0169	1206	0.513267	oxalate/formate antiporter
YP_003034451.1		ECBD_0190	1206	0.514096	Oxalate/formate antiporter
NP_756227.1	yhjX	c4365	1206	0.504975	hypothetical protein c4365
YP_006090148.1		EcDH1_0165	1206	0.513267	Oxalate/Formate Antiporter
YP_001465022.1		EcE24377A_4042	1206	0.514096	major facilitator family transporter
YP_002400050.1	yhjX	ECED1_4232	1245	0.497189	putative transporter
YP_006117331.1		ETEC_3791	1206	0.513267	major facilitator superfamily protein
YP_001460340.1		EcHS_A3748	1206	0.513267	major facilitator family transporter
YP_002389020.1	yhjX	ECIAI1_3712	1245	0.507631	putative transporter
YP_002409941.1	yhjX	ECIAI39_4055	1206	0.513267	putative transporter
NP_418003.1	yhjX	b3547	1206	0.513267	inner membrane protein, predicted oxalate-formate antiporter
YP_005275909.1		EKO11_0181	1200	0.5125	Oxalate/Formate Antiporter
YP_003231948.1	yhjX	ECO26_5054	1200	0.514167	transporter
YP_003501742.1	yhjX	G2583_4289	1200	0.513333	hypothetical protein G2583_4289
YP_006121874.1		NRG857_17660	1200	0.500833	transporter
YP_006776959.1		O3K_01125	1200	0.513333	transporter
YP_002331265.1	yhjX	E2348C_3799	1200	0.501667	transporter
NP_312459.1		ECs4432	1200	0.5125	resistance protein
YP_006170664.1	yhjX	P12B_c3676	1206	0.513267	Putative resistance protein
YP_671526.1		ECP_3649	1206	0.504975	hypothetical protein ECP_3649
YP_002295095.1		ECSE_3820	1206	0.514096	oxalate/formate antiporter protein
YP_003351372.1		ECSF_3382	1206	0.504975	oxalate/formate antiporter protein
YP_001745833.1		EcSMS35_3868	1206	0.504975	major facilitator family transporter
YP_002414701.1	yhjX	ECUMN_4059	1206	0.5199	putative transporter
YP_002404931.1	yhjX	EC55989_4003	1245	0.509237	transporter
YP_859154.1	yhjX	APECO1_2901	1206	0.507463	transporter
YP_001723179.1		EcolC_0170	1689	0.505033	phosphoethanolamine transferase
YP_003034452.1		ECBD_0191	1689	0.50444	phosphoethanolamine transferase
NP_756226.2	yhjW	c4364	1689	0.499112	phosphoethanolamine transferase
YP_006090149.1		EcDH1_0166	1689	0.505033	sulfatase
YP_001465021.1		EcE24377A_4041	1689	0.506217	phosphoethanolamine transferase
YP_002400042.1	eptB	ECED1_4224	1689	0.497928	phosphoethanolamine transferase
YP_006117330.1		ETEC_3790	1689	0.505033	phosphoethanolamine transferase
YP_001460339.1		EcHS_A3747	1689	0.505033	phosphoethanolamine transferase
YP_002389014.1	eptB	ECIAI1_3705	1689	0.506809	phosphoethanolamine transferase
YP_002409940.1	eptB	ECIAI39_4054	1689	0.50148	phosphoethanolamine transferase
NP_418002.2	eptB	b3546	1689	0.505033	KDO phosphoethanolamine transferase, Ca(2+)-inducible
YP_005275915.1		EKO11_0187	1689	0.506217	sulfatase
YP_003231954.1	eptB	ECO26_5060	1689	0.50444	phosphoethanolamine transferase
YP_003501736.1	eptB	G2583_4283	1689	0.505033	hypothetical protein G2583_4283
YP_006121868.1		NRG857_17630	1689	0.499112	phosphoethanolamine transferase
YP_006776965.1		O3K_01155	1689	0.510953	phosphoethanolamine transferase
YP_002331259.1	eptB	E2348C_3793	1689	0.499704	phosphoethanolamine transferase
NP_312452.2		ECs4425	1689	0.506217	phosphoethanolamine transferase
YP_006170663.1	eptB	P12B_c3675	1689	0.505033	EptB
YP_671525.1		ECP_3648	1689	0.497336	phosphoethanolamine transferase
YP_002295094.1		ECSE_3819	1722	0.503484	phosphoethanolamine transferase
YP_003351371.1		ECSF_3381	1689	0.497928	hypothetical protein ECSF_3381
YP_001745832.1		EcSMS35_3867	1689	0.499112	phosphoethanolamine transferase
YP_002414700.1	eptB	ECUMN_4058	1689	0.509177	phosphoethanolamine transferase
YP_002404925.1	eptB	EC55989_3997	1689	0.510953	phosphoethanolamine transferase
YP_859153.1	yhjW	APECO1_2902	1689	0.49556	phosphoethanolamine transferase
YP_001723180.1		EcolC_0171	1605	0.516511	4-phytase
YP_003034453.1		ECBD_0192	1605	0.516511	extracellular solute-binding protein family 5
NP_756223.1	dppA	c4361	1605	0.514019	periplasmic dipeptide transport protein
YP_006090151.1		EcDH1_0168	1605	0.516511	4-phytase
YP_001465018.1	dppA	EcE24377A_4037	1605	0.51838	dipeptide ABC transporter periplasmic dipeptide-binding protein
YP_002400041.1	dppA	ECED1_4223	1605	0.514642	dipeptide ABC transporter periplasmic-binding
YP_006117329.1		ETEC_3789	1605	0.516511	dipeptide ABC transporter, substrate-binding protein
YP_001460337.1	dppA	EcHS_A3744	1605	0.516511	dipeptide ABC transporter periplasmic dipeptide-binding protein
YP_002389012.1	dppA	ECIAI1_3703	1605	0.517134	dipeptide ABC transporter periplasmic-binding protein
YP_002409939.1	dppA	ECIAI39_4053	1605	0.512773	dipeptide ABC transporter periplasmic-binding protein
NP_418001.1	dppA	b3544	1605	0.516511	dipeptide transporter
YP_005275916.1		EKO11_0188	1605	0.520249	family 5 extracellular solute-binding protein
YP_003231543.1	dppA	ECO26_4638	1605	0.522741	dipeptide transport protein
YP_003501735.1	dppA	G2583_4281	1605	0.516511	peptide ABC transporter substrate-binding protein
YP_006121866.1		NRG857_17620	1605	0.514019	dipeptide transporter; periplasmic-binding component of ABC superfamily protein
YP_006776966.1		O3K_01160	1605	0.519003	dipeptide transport protein
[truncated: 54,428 more rows]
