# Supplementary material for: Pangenome Evidence for Higher Codon Usage Bias and Stronger Translational Selection in Core Genes of Escherichia coli
Source: Front Microbiol. 2016 Aug 3;7:1180. doi: 10.3389/fmicb.2016.01180 (PMC4971109; doi:10.3389/fmicb.2016.01180)
Supplement: Supplementary file 4 [file DataSheet4.XLS]

## Sheet: Table S4
Table S4 The top 10 genes in term of codon usage bias estimated by different measures.
Codon usage measure	Gene sets	All Genes		Representative Genes
		Value	Protein product	Value	Protein product
CDC	core genes	0.393271	50S ribosomal protein L20	0.39972	50S ribosomal subunit protein L20
CDC	core genes	0.384656	30S ribosomal protein S9	0.382934	30S ribosomal subunit protein S9
CDC	core genes	0.377265	hypothetical protein | inner membrane protein, Grp1_Fun34_YaaH family	0.381975	putative quinol oxidase subunit
CDC	core genes	0.368542	DoxX family protein | quinol oxidase subunit | inner membrane protein YqjF | hypothetical protein	0.379103	inner membrane protein, Grp1_Fun34_YaaH family
CDC	core genes	0.359115	50S ribosomal protein L15	0.362399	50S ribosomal subunit protein L15
CDC	core genes	0.357723	50S ribosomal protein L16	0.356737	50S ribosomal subunit protein L16
CDC	core genes	0.347106	30S ribosomal protein S12	0.346848	30S ribosomal subunit protein S12
CDC	core genes	0.343452	fumarate reductase subunit D | fumarate reductase membrane anchor polypeptide	0.342538	30S ribosomal subunit protein S14
CDC	core genes	0.342703	30S ribosomal protein S14	0.340712	periplasmic ATP-independent protein refolding chaperone, stress-induced
CDC	core genes	0.341543	spheroplast protein Y | periplasmic protein | periplasmic ATP-independent protein refolding chaperone, stress-induced | Spy | hypothetical protein	0.337668	enolase
CDC	highly-shared genes	0.425001	acid shock protein | acid shock-inducible periplasmic protein | hypothetical protein	0.423476	acid shock-inducible periplasmic protein
CDC	highly-shared genes	0.356223	50S ribosomal protein L23 | 50S ribosomal protein L25	0.356382	50S ribosomal subunit protein L23
CDC	highly-shared genes	0.327953	50S ribosomal protein L7/L12	0.333573	putative enzyme IIB component of PTS
CDC	highly-shared genes	0.325582	PTS system IIB component ypdH | PTS system fructose-specific transporter subunit IIB	0.328777	50S ribosomal subunit protein L7/L12
CDC	highly-shared genes	0.31893	conserved protein, ribosome-associated | hypothetical protein	0.322972	conserved protein, ribosome-associated
CDC	highly-shared genes	0.309663	hypothetical protein	0.319278	outer membrane porin protein C
CDC	highly-shared genes	0.308082	peptidoglycan-associated outer membrane lipoprotein	0.311857	peptidoglycan-associated outer membrane lipoprotein
CDC	highly-shared genes	0.305884	outer membrane porin protein C | porin | hypothetical protein	0.31088	hypothetical protein b0471
CDC	highly-shared genes	0.297963	50S ribosomal protein L21	0.306907	50S ribosomal subunit protein L9
CDC	highly-shared genes	0.297962	50S ribosomal protein L9	0.306544	thioredoxin 1
CDC	moderately-shared genes	0.298095	cell envelope integrity inner membrane protein TolA | membrane anchored protein in TolA-TolQ-TolR complex	0.301218	minor tail protein
CDC	moderately-shared genes	0.296586	trigger factor | peptidyl-prolyl cis/trans isomerase (trigger factor)	0.299948	peptidyl-prolyl cis/trans isomerase (trigger factor)
CDC	moderately-shared genes	0.289636	minor tail protein | minor tail protein U | tail component of prophage	0.29945	membrane anchored protein in TolA-TolQ-TolR complex
CDC	moderately-shared genes	0.273539	lipoprotein | required for high salt suppression of motility; probable lipoprotein | hypothetical protein	0.278484	required for high salt suppression of motility; probable lipoprotein
CDC	moderately-shared genes	0.272494	fimbrial subunit | CS1 type fimbrial major subunit | adhesin major subunit pilin	0.27556	CS1 type fimbrial major subunit
CDC	moderately-shared genes	0.263274	inner membrane protein | hypothetical protein	0.261785	hypothetical protein EcHS_A2775
CDC	moderately-shared genes	0.262209	lipoprotein, SmpA/OmlA family | small protein A | hypothetical protein	0.26059	inner membrane protein
CDC	moderately-shared genes	0.259264	permeases of the major facilitator superfamily | tail component of prophage | minor tail protein U	0.260323	LexA regulated protein
CDC	moderately-shared genes	0.255187	LexA regulated protein | CopG family transcriptional regulator	0.258844	DNA packaging protein
CDC	moderately-shared genes	0.254378	hypothetical protein	0.251505	minor tail protein
CDC	lowly-shared genes	0.319993	hypothetical protein	0.322103	hypothetical protein ECs0371
CDC	lowly-shared genes	0.310838	hypothetical protein	0.31734	IS66 family orf2
CDC	lowly-shared genes	0.308723	putative flxA protein | hypothetical protein	0.312211	hypothetical protein
CDC	lowly-shared genes	0.307131	IS3 element protein InsE | putative transposase InsE for insertion sequence IS3a/b/c/d/e/fa/fb	0.309686	hypothetical protein EcE24377A_2695
CDC	lowly-shared genes	0.306762	hypothetical protein	0.306851	PTS system lactose/cellobiose-specific family IIA subunit
CDC	lowly-shared genes	0.304327	outer membrane lipoprotein carrier protein LolA | hypothetical protein	0.303031	conserved protein, UPF0757 family
CDC	lowly-shared genes	0.304116	conserved protein, UPF0757 family | hypothetical protein	0.301632	hypothetical protein ETEC_3179
CDC	lowly-shared genes	0.300617	IS66 family orf2 | ISEc8 transposase | hypothetical protein	0.29694	putative transposase InsE for insertion sequence IS3a/b/c/d/e/fa/fb
CDC	lowly-shared genes	0.299763	PTS system lactose/cellobiose-specific family IIA subunit	0.296532	hypothetical protein EcE24377A_4526
CDC	lowly-shared genes	0.299268	hypothetical protein	0.295878	FKBP-type peptidyl-prolyl cis-trans isomerase
CDC	strain-specific genes	0.352595	hypothetical protein	0.352595	hypothetical protein c4078
CDC	strain-specific genes	0.338128	hypothetical protein	0.338128	hypothetical protein c3343
CDC	strain-specific genes	0.329253	hypothetical protein	0.329253	hypothetical protein E2348C_3906
CDC	strain-specific genes	0.322626	DNA-binding protein H-NS	0.322626	DNA-binding protein H-NS
CDC	strain-specific genes	0.322332	hypothetical protein	0.322332	hypothetical protein ECP_2056, partial
CDC	strain-specific genes	0.319988	hypothetical protein	0.319988	hypothetical protein c2142
CDC	strain-specific genes	0.31869	hypothetical protein	0.31869	hypothetical protein
CDC	strain-specific genes	0.317215	hypothetical protein	0.317215	hypothetical protein c4420
CDC	strain-specific genes	0.310717	hypothetical protein	0.310717	hypothetical protein
CDC	strain-specific genes	0.305958	hypothetical protein	0.305958	hypothetical protein E2348C_2773
CAI	core genes	0.841423	phosphopyruvate hydratase | enolase	0.839	enolase
CAI	core genes	0.8325	glyceraldehyde-3-phosphate dehydrogenase	0.835	glyceraldehyde-3-phosphate dehydrogenase A
CAI	core genes	0.797	chaperonin GroEL | Cpn60 chaperonin GroEL, large subunit of GroESL | 60 kDa chaperonin 1	0.797	alkyl hydroperoxide reductase, C22 subunit
CAI	core genes	0.793821	elongation factor Tu | protein chain elongation factor EF-Tu (duplicate of tufA)	0.794	protein chain elongation factor EF-Tu (duplicate of tufA)
CAI	core genes	0.791192	alkyl hydroperoxide reductase subunit C | alkyl hydroperoxide reductase, C22 subunit | alkyl hydroperoxide reductase | peroxiredoxin	0.789	Cpn60 chaperonin GroEL, large subunit of GroESL
CAI	core genes	0.785269	30S ribosomal protein S9	0.785	outer membrane protein A (3a;II*;G;d)
CAI	core genes	0.778654	30S ribosomal protein S1	0.778	30S ribosomal subunit protein S9
CAI	core genes	0.771808	50S ribosomal protein L1	0.776	30S ribosomal subunit protein S1
CAI	core genes	0.770423	30S ribosomal protein S2	0.772	30S ribosomal subunit protein S2
CAI	core genes	0.764769	fructose-bisphosphate aldolase | fructose-bisphosphate aldolase, class II	0.772	fructose-bisphosphate aldolase, class II
CAI	highly-shared genes	0.84036	50S ribosomal protein L7/L12	0.841	50S ribosomal subunit protein L7/L12
CAI	highly-shared genes	0.797	outer membrane porin protein C | porin | hypothetical protein	0.82	outer membrane porin protein C
CAI	highly-shared genes	0.77568	formate acetyltransferase | pyruvate formate lyase I | protein PflB	0.774	pyruvate formate lyase I
CAI	highly-shared genes	0.76076	elongation factor Ts | protein chain elongation factor EF-Ts	0.769	protein chain elongation factor EF-Ts
CAI	highly-shared genes	0.7328	molecular chaperone DnaK | chaperone protein DnaK (heat shock protein 70) | chaperone Hsp70, co-chaperone with DnaJ	0.726	50S ribosomal subunit protein L9
CAI	highly-shared genes	0.72092	50S ribosomal protein L9	0.717	chaperone Hsp70, co-chaperone with DnaJ
CAI	highly-shared genes	0.67352	peptidoglycan-associated outer membrane lipoprotein	0.677	peptidoglycan-associated outer membrane lipoprotein
CAI	highly-shared genes	0.667667	F0F1 ATP synthase subunit alpha | ATP synthase F1 subunit alpha	0.667	F1 sector of membrane-bound ATP synthase, alpha subunit
CAI	highly-shared genes	0.662	serine hydroxymethyltransferase | glycine hydroxymethyltransferase	0.666	peptidyl-prolyl cis-trans isomerase B (rotamase B)
CAI	highly-shared genes	0.661	phosphate acetyltransferase | phosphotransacetylase	0.665	phosphate acetyltransferase
CAI	moderately-shared genes	0.726824	trigger factor | peptidyl-prolyl cis/trans isomerase (trigger factor)	0.368	minor tail protein
CAI	moderately-shared genes	0.683143	FKBP-type peptidylprolyl isomerase | FKBP-type peptidyl-prolyl cis-trans isomerase | FKBP-type peptidyl-prolyl cis-trans isomerase SlyD	0.732	peptidyl-prolyl cis/trans isomerase (trigger factor)
CAI	moderately-shared genes	0.553833	outer membrane autotransporter barrel domain-containing protein | Putative flagellin structural protein; putative exported protein | structural protein | autotransporter/pertactin | flagellar protein | flagellin structural protein | putative flagellin-like structural protein | hypothetical protein	0.391	membrane anchored protein in TolA-TolQ-TolR complex
CAI	moderately-shared genes	0.541357	fimbrial protein | fimbrial-like adhesin protein | fimbrial protein domain-containing protein | putative fimbria A protein precursor | fimbrial | putative fimbrial-like protein | hypothetical protein	0.187	required for high salt suppression of motility; probable lipoprotein
CAI	moderately-shared genes	0.522692	fimbrial subunit | CS1 type fimbrial major subunit | adhesin major subunit pilin	0.517	CS1 type fimbrial major subunit
CAI	moderately-shared genes	0.518133	fimbrial | fimbrial protein | fimbrial-like adhesin protein | fimbrial protein domain-containing protein | putative fimbrial-like adhesin exported protein | hypothetical protein	0.353	hypothetical protein EcHS_A2775
CAI	moderately-shared genes	0.511647	ATP-dependent Clp protease ATP-binding subunit ClpX | ATPase and specificity subunit of ClpX-ClpP ATP-dependent serine protease	0.291	inner membrane protein
CAI	moderately-shared genes	0.507846	fimbrial protein | fimbrial protein domain-containing protein | putative fimbrial-like adhesin protein | hypothetical protein	0.312	LexA regulated protein
CAI	moderately-shared genes	0.465882	ferrichrome outer membrane transporter | TonB-dependent siderophore receptor | ferrichrome-iron receptor	0.28	DNA packaging protein
CAI	moderately-shared genes	0.447313	fructoselysine-6-P-deglycase | sugar isomerase (SIS) | SIS family protein	0.364	minor tail protein
CAI	lowly-shared genes	0.735	elongation factor G	0.734	elongation factor G
CAI	lowly-shared genes	0.590143	Long polar fimbria protein A | fimbrial protein domain-containing protein | fimbrial major protein	0.588	FKBP-type peptidyl-prolyl cis-trans isomerase
CAI	lowly-shared genes	0.583833	FKBP-type peptidyl-prolyl cis-trans isomerase | FKBP-type peptidylprolyl isomerase	0.584	fimbrial-like protein
CAI	lowly-shared genes	0.576	flagellin domain-containing protein | Lateral flagellar flagellin | lateral flagellin FliC-like protein	0.58	fimbrial-like protein
CAI	lowly-shared genes	0.576	fimbrial protein	0.577	outer membrane porin protein
CAI	lowly-shared genes	0.562167	fimbrial-like protein yadN | fimbrial-like adhesin protein | fimbrial-like protein YadN	0.566	hypothetical protein c2888
CAI	lowly-shared genes	0.5555	hypothetical protein	0.545	Long polar fimbria protein A precursor
CAI	lowly-shared genes	0.548417	outer membrane porin protein nmpC | outer membrane porin protein LC | outer membrane porin; DLP12 prophage | outer membrane porin protein	0.534	major pilin protein
CAI	lowly-shared genes	0.534	Fimbrial protein | major pilin protein	0.525	microcompartments protein
CAI	lowly-shared genes	0.520667	microcompartments protein | detox protein in ethanolamine utilization	0.519	hypothetical protein EcE24377A_3128
CAI	strain-specific genes	0.633	hypothetical protein	0.633	hypothetical protein ECP_2056, partial
CAI	strain-specific genes	0.6	hypothetical protein	0.6	hypothetical protein ECs2703
CAI	strain-specific genes	0.591	glutamate decarboxylase	0.591	glutamate decarboxylase
CAI	strain-specific genes	0.566	30S ribosomal protein S16	0.566	30S ribosomal protein S16
CAI	strain-specific genes	0.523	tellurium resistance protein TerE	0.523	tellurium resistance protein TerE
CAI	strain-specific genes	0.516	tellurium resistance protein TerD	0.516	tellurium resistance protein TerD
CAI	strain-specific genes	0.511	putative Aldo/keto reductase	0.511	putative Aldo/keto reductase
CAI	strain-specific genes	0.511	hypothetical protein	0.511	hypothetical protein E2348C_2751
CAI	strain-specific genes	0.511	fimbrial major protein	0.511	fimbrial major protein
CAI	strain-specific genes	0.498	iron-containing alcohol dehydrogenase	0.498	iron-containing alcohol dehydrogenase
Scaled Nc	core genes	0.818698	phosphopyruvate hydratase | enolase	0.818693	enolase
Scaled Nc	core genes	0.812114	chaperonin GroEL | Cpn60 chaperonin GroEL, large subunit of GroESL | 60 kDa chaperonin 1	0.7914	Cpn60 chaperonin GroEL, large subunit of GroESL
Scaled Nc	core genes	0.784686	glyceraldehyde-3-phosphate dehydrogenase	0.785837	glyceraldehyde-3-phosphate dehydrogenase A
Scaled Nc	core genes	0.781964	elongation factor Tu | protein chain elongation factor EF-Tu (duplicate of tufA)	0.7834	protein chain elongation factor EF-Tu (duplicate of tufA)
Scaled Nc	core genes	0.764728	30S ribosomal protein S1	0.762561	30S ribosomal subunit protein S1
Scaled Nc	core genes	0.74087	alkyl hydroperoxide reductase subunit C | alkyl hydroperoxide reductase, C22 subunit | alkyl hydroperoxide reductase | peroxiredoxin	0.744137	glutaredoxin-4
Scaled Nc	core genes	0.739065	50S ribosomal protein L1	0.743068	alkyl hydroperoxide reductase, C22 subunit
Scaled Nc	core genes	0.738315	30S ribosomal protein S2	0.741493	30S ribosomal subunit protein S2
Scaled Nc	core genes	0.732238	glutaredoxin-like protein | glutaredoxin-4 | hypothetical protein	0.737302	outer membrane protein A (3a;II*;G;d)
Scaled Nc	core genes	0.724468	fructose-bisphosphate aldolase | fructose-bisphosphate aldolase, class II	0.729232	50S ribosomal subunit protein L1
Scaled Nc	highly-shared genes	0.799124	50S ribosomal protein L7/L12	0.800227	50S ribosomal subunit protein L7/L12
Scaled Nc	highly-shared genes	0.772556	formate acetyltransferase | pyruvate formate lyase I | protein PflB	0.773444	outer membrane porin protein C
Scaled Nc	highly-shared genes	0.758633	outer membrane porin protein C | porin | hypothetical protein	0.768305	pyruvate formate lyase I
Scaled Nc	highly-shared genes	0.73094	elongation factor Ts | protein chain elongation factor EF-Ts	0.736034	protein chain elongation factor EF-Ts
Scaled Nc	highly-shared genes	0.706037	F0F1 ATP synthase subunit alpha | ATP synthase F1 subunit alpha	0.707951	F1 sector of membrane-bound ATP synthase, alpha subunit
Scaled Nc	highly-shared genes	0.691271	molecular chaperone DnaK | chaperone protein DnaK (heat shock protein 70) | chaperone Hsp70, co-chaperone with DnaJ	0.700266	50S ribosomal subunit protein L9
Scaled Nc	highly-shared genes	0.690965	50S ribosomal protein L9	0.679644	phosphate acetyltransferase
Scaled Nc	highly-shared genes	0.673028	dihydrolipoamide acetyltransferase | pyruvate dehydrogenase complex dihydrolipoamide acetyltransferase | dihydrolipoamide acetyltransferase component (E2) of pyruvate dehydrogenase | Pyruvate/2-oxoglutarate dehydrogenase complex | pyruvate dehydrogenase dihydrolipoyllysine-residue acetyltransferase	0.67259	chaperone Hsp70, co-chaperone with DnaJ
Scaled Nc	highly-shared genes	0.670346	phosphate acetyltransferase | phosphotransacetylase	0.658193	pyruvate dehydrogenase, dihydrolipoyltransacetylase component E2
Scaled Nc	highly-shared genes	0.649593	serine hydroxymethyltransferase | glycine hydroxymethyltransferase	0.656798	DNA gyrase subunit B
Scaled Nc	moderately-shared genes	0.708663	trigger factor | peptidyl-prolyl cis/trans isomerase (trigger factor)	0.71362	peptidyl-prolyl cis/trans isomerase (trigger factor)
Scaled Nc	moderately-shared genes	0.687766	FKBP-type peptidylprolyl isomerase | FKBP-type peptidyl-prolyl cis-trans isomerase | FKBP-type peptidyl-prolyl cis-trans isomerase SlyD	0.682317	FKBP-type peptidyl-prolyl cis-trans isomerase
Scaled Nc	moderately-shared genes	0.557799	4-hydroxybenzoate decarboxylase | 4-hydroxybenzoate decarboxylase subunit C | putative non-oxidative hydroxyarylic acid decarboxylase | UbiD family decarboxylase | YclC protein | conserved non-oxidative hydroxyarylic acid decarboxylase activity | hypothetical protein	0.577278	autotransporter
Scaled Nc	moderately-shared genes	0.549323	fructoselysine-6-P-deglycase | sugar isomerase (SIS) | SIS family protein	0.55888	Major head protein (Head protein gp7)
Scaled Nc	moderately-shared genes	0.54776	outer membrane autotransporter barrel domain-containing protein | Putative flagellin structural protein; putative exported protein | structural protein | autotransporter/pertactin | flagellar protein | flagellin structural protein | putative flagellin-like structural protein | hypothetical protein	0.554232	fructoselysine-6-P-deglycase
Scaled Nc	moderately-shared genes	0.522282	fimbrial protein | fimbrial-like adhesin protein | fimbrial protein domain-containing protein | putative fimbria A protein precursor | fimbrial | putative fimbrial-like protein | hypothetical protein	0.552598	4-hydroxybenzoate decarboxylase subunit C
Scaled Nc	moderately-shared genes	0.517999	major head protein | major capsid protein | Major head coat protein from bacteriophage origin | capsid protein of prophage | major capsid protein E	0.542107	minor tail protein
Scaled Nc	moderately-shared genes	0.515606	ATP-dependent Clp protease ATP-binding subunit ClpX | ATPase and specificity subunit of ClpX-ClpP ATP-dependent serine protease	0.534554	putative fimbrial-like adhesin protein
Scaled Nc	moderately-shared genes	0.504672	ATP-dependent chaperone protein ClpB | type VI secretion ATPase | type VI secretion ATPase, ClpV1 family | ATP-dependent Clp proteinase ATP-binding chain | ATP-dependent Clp proteinase Aec27 ATP-binding chain, with chaperone activity | Clp ATPase | ATPase	0.533863	ATP-dependent chaperone protein ClpB
Scaled Nc	moderately-shared genes	0.497796	capsid protein of prophage | major head protein | phage major capsid protein E | major capsid protein | Major head protein (Head protein gp7)	0.531944	major capsid protein
Scaled Nc	lowly-shared genes	0.731077	elongation factor G	0.730478	elongation factor G
Scaled Nc	lowly-shared genes	0.654415	outer membrane lipoprotein carrier protein LolA | hypothetical protein	0.652885	hypothetical protein ETEC_3179
Scaled Nc	lowly-shared genes	0.625053	flagellar basal body rod protein FlgF | lateral flagellar rod protein	0.633395	2-oxo-hepta-3-ene-1,7-dioic acid hydratase
Scaled Nc	lowly-shared genes	0.615873	pili assembly chaperone | periplasmic pilus chaperone family protein | chaperone	0.620146	periplasmic pilus chaperone family protein
Scaled Nc	lowly-shared genes	0.598127	2-oxo-hepta-3-ene-1,7-dioic acid hydratase	0.609259	outer membrane porin protein
Scaled Nc	lowly-shared genes	0.594771	flagellin domain-containing protein | Lateral flagellar flagellin | lateral flagellin FliC-like protein	0.59589	hypothetical protein EcE24377A_3648
Scaled Nc	lowly-shared genes	0.593469	FliI/YscN family ATPase | lateral flagellum-specific ATP synthase | lateral flagellar export/assembly protein LfiI	0.595829	flagellar motor switch protein G
Scaled Nc	lowly-shared genes	0.588063	5-carboxymethyl-2-hydroxymuconate semialdehyde dehydrogenase | 5-carboxy-2-hydroxymuconate semialdehyde dehydrogenase	0.586968	5-carboxymethyl-2-hydroxymuconate semialdehyde dehydrogenase
Scaled Nc	lowly-shared genes	0.586144	hypothetical protein	0.584627	hypothetical protein EcE24377A_4522
Scaled Nc	lowly-shared genes	0.585201	hypothetical protein	0.58281	flagellar basal body rod protein FlgF
Scaled Nc	strain-specific genes	0.794483	hypothetical protein	0.794483	hypothetical protein P12B_c1881
Scaled Nc	strain-specific genes	0.718666	hypothetical protein	0.718666	hypothetical protein c2757
Scaled Nc	strain-specific genes	0.7124	hypothetical protein	0.7124	hypothetical protein ECP_2056, partial
Scaled Nc	strain-specific genes	0.702266	hypothetical protein	0.702266	hypothetical protein c3343
Scaled Nc	strain-specific genes	0.696602	replication protein A	0.696602	replication protein A
Scaled Nc	strain-specific genes	0.633034	hypothetical protein	0.633034	hypothetical protein c0693
Scaled Nc	strain-specific genes	0.62029	glutamate decarboxylase	0.62029	glutamate decarboxylase
Scaled Nc	strain-specific genes	0.607651	glutamate dehydrogenase	0.607651	glutamate dehydrogenase
Scaled Nc	strain-specific genes	0.604193	hypothetical protein	0.604193	hypothetical protein c2142
Scaled Nc	strain-specific genes	0.603551	DNA-binding protein H-NS	0.603551	DNA-binding protein H-NS
Scaled Nc'	core genes	0.82803	phosphopyruvate hydratase | enolase	0.829139	enolase
Scaled Nc'	core genes	0.821282	chaperonin GroEL | Cpn60 chaperonin GroEL, large subunit of GroESL | 60 kDa chaperonin 1	0.805729	Cpn60 chaperonin GroEL, large subunit of GroESL
Scaled Nc'	core genes	0.778838	glyceraldehyde-3-phosphate dehydrogenase	0.779893	glyceraldehyde-3-phosphate dehydrogenase A
Scaled Nc'	core genes	0.774808	30S ribosomal protein S1	0.772637	30S ribosomal subunit protein S1
Scaled Nc'	core genes	0.769891	elongation factor Tu | protein chain elongation factor EF-Tu (duplicate of tufA)	0.770312	protein chain elongation factor EF-Tu (duplicate of tufA)
Scaled Nc'	core genes	0.748393	50S ribosomal protein L1	0.738539	30S ribosomal subunit protein S2
Scaled Nc'	core genes	0.736433	30S ribosomal protein S2	0.736576	50S ribosomal subunit protein L1
Scaled Nc'	core genes	0.733494	alkyl hydroperoxide reductase subunit C | alkyl hydroperoxide reductase, C22 subunit | alkyl hydroperoxide reductase | peroxiredoxin	0.734915	alkyl hydroperoxide reductase, C22 subunit
Scaled Nc'	core genes	0.722183	fructose-bisphosphate aldolase | fructose-bisphosphate aldolase, class II	0.726524	fructose-bisphosphate aldolase, class II
Scaled Nc'	core genes	0.716911	triosephosphate isomerase	0.726046	glutaredoxin-4
Scaled Nc'	highly-shared genes	0.850403	50S ribosomal protein L7/L12	0.851544	50S ribosomal subunit protein L7/L12
Scaled Nc'	highly-shared genes	0.784929	elongation factor Ts | protein chain elongation factor EF-Ts	0.775349	outer membrane porin protein C
Scaled Nc'	highly-shared genes	0.768622	formate acetyltransferase | pyruvate formate lyase I | protein PflB	0.764651	pyruvate formate lyase I
Scaled Nc'	highly-shared genes	0.76143	outer membrane porin protein C | porin | hypothetical protein	0.7885	protein chain elongation factor EF-Ts
Scaled Nc'	highly-shared genes	0.719056	50S ribosomal protein L9	0.687561	F1 sector of membrane-bound ATP synthase, alpha subunit
Scaled Nc'	highly-shared genes	0.707406	molecular chaperone DnaK | chaperone protein DnaK (heat shock protein 70) | chaperone Hsp70, co-chaperone with DnaJ	0.727454	50S ribosomal subunit protein L9
Scaled Nc'	highly-shared genes	0.686017	F0F1 ATP synthase subunit alpha | ATP synthase F1 subunit alpha	0.644934	phosphate acetyltransferase
Scaled Nc'	highly-shared genes	0.664219	dihydrolipoamide acetyltransferase | pyruvate dehydrogenase complex dihydrolipoamide acetyltransferase | dihydrolipoamide acetyltransferase component (E2) of pyruvate dehydrogenase | Pyruvate/2-oxoglutarate dehydrogenase complex | pyruvate dehydrogenase dihydrolipoyllysine-residue acetyltransferase	0.692561	chaperone Hsp70, co-chaperone with DnaJ
Scaled Nc'	highly-shared genes	0.641214	serine hydroxymethyltransferase | glycine hydroxymethyltransferase	0.651146	pyruvate dehydrogenase, dihydrolipoyltransacetylase component E2
Scaled Nc'	highly-shared genes	0.636423	phosphate acetyltransferase | phosphotransacetylase	0.623339	DNA gyrase subunit B
Scaled Nc'	moderately-shared genes	0.71914	trigger factor | peptidyl-prolyl cis/trans isomerase (trigger factor)	0.724059	peptidyl-prolyl cis/trans isomerase (trigger factor)
Scaled Nc'	moderately-shared genes	0.687649	FKBP-type peptidylprolyl isomerase | FKBP-type peptidyl-prolyl cis-trans isomerase | FKBP-type peptidyl-prolyl cis-trans isomerase SlyD	0.681971	FKBP-type peptidyl-prolyl cis-trans isomerase
Scaled Nc'	moderately-shared genes	0.551767	outer membrane autotransporter barrel domain-containing protein | Putative flagellin structural protein; putative exported protein | structural protein | autotransporter/pertactin | flagellar protein | flagellin structural protein | putative flagellin-like structural protein | hypothetical protein	0.571529	autotransporter
Scaled Nc'	moderately-shared genes	0.548663	fimbrial protein | fimbrial-like adhesin protein | fimbrial protein domain-containing protein | fimbrial | hypothetical protein	0.542632	Major head protein (Head protein gp7)
Scaled Nc'	moderately-shared genes	0.521858	ATP-dependent Clp protease ATP-binding subunit ClpX | ATPase and specificity subunit of ClpX-ClpP ATP-dependent serine protease	0.509768	fructoselysine-6-P-deglycase
Scaled Nc'	moderately-shared genes	0.50432	fructoselysine-6-P-deglycase | sugar isomerase (SIS) | SIS family protein	0.473046	4-hydroxybenzoate decarboxylase subunit C
Scaled Nc'	moderately-shared genes	0.488957	restriction modification enzyme M subunit | Type I restriction enzyme EcoEI M protein (M.EcoEI) | type I restriction-modification enzyme M subunit	0.419827	minor tail protein
Scaled Nc'	moderately-shared genes	0.484612	fimbrial subunit | CS1 type fimbrial major subunit | adhesin major subunit pilin	0.559859	putative fimbrial-like adhesin protein
Scaled Nc'	moderately-shared genes	0.481836	capsid protein of prophage | major head protein | phage major capsid protein E | major capsid protein | Major head protein (Head protein gp7)	0.429095	ATP-dependent chaperone protein ClpB
Scaled Nc'	moderately-shared genes	0.478672	fimbrial | fimbrial protein | fimbrial-like adhesin protein | fimbrial protein domain-containing protein | putative fimbrial-like adhesin exported protein | hypothetical protein	0.46862	major capsid protein
Scaled Nc'	lowly-shared genes	0.739985	elongation factor G	0.739244	elongation factor G
Scaled Nc'	lowly-shared genes	0.609904	outer membrane lipoprotein carrier protein LolA | hypothetical protein	0.596902	hypothetical protein ETEC_3179
Scaled Nc'	lowly-shared genes	0.5814	tellurium resistance protein TerB	0.527407	2-oxo-hepta-3-ene-1,7-dioic acid hydratase
Scaled Nc'	lowly-shared genes	0.576697	hypothetical protein	0.491412	periplasmic pilus chaperone family protein
Scaled Nc'	lowly-shared genes	0.57598	hypothetical protein	0.593412	outer membrane porin protein
Scaled Nc'	lowly-shared genes	0.573338	flagellin domain-containing protein | Lateral flagellar flagellin | lateral flagellin FliC-like protein	0.568549	hypothetical protein EcE24377A_3648
Scaled Nc'	lowly-shared genes	0.570523	hypothetical protein	0.474459	flagellar motor switch protein G
Scaled Nc'	lowly-shared genes	0.556896	hypothetical protein	0.510549	5-carboxymethyl-2-hydroxymuconate semialdehyde dehydrogenase
Scaled Nc'	lowly-shared genes	0.550826	molybdopterin oxidoreductase Fe4S4 region | Formate dehydrogenase | truncated formate dehydrogenase H | formate dehydrogenase-H, selenopolypeptide subunit	0.576422	hypothetical protein EcE24377A_4522
Scaled Nc'	lowly-shared genes	0.548511	fimbrial-like protein yadN | fimbrial-like adhesin protein | fimbrial-like protein YadN	0.504176	flagellar basal body rod protein FlgF
Scaled Nc'	strain-specific genes	0.717044	hypothetical protein	0.613737	hypothetical protein P12B_c1881
Scaled Nc'	strain-specific genes	0.713934	hypothetical protein	0.717044	hypothetical protein c2757
Scaled Nc'	strain-specific genes	0.693137	hypothetical protein	0.693137	hypothetical protein ECP_2056, partial
Scaled Nc'	strain-specific genes	0.666488	DNA-binding protein H-NS	0.713934	hypothetical protein c3343
Scaled Nc'	strain-specific genes	0.663359	hypothetical protein	0.403795	replication protein A
Scaled Nc'	strain-specific genes	0.634876	Tail tube protein, bacteriophage	0.663359	hypothetical protein c0693
Scaled Nc'	strain-specific genes	0.613737	hypothetical protein	0.57882	glutamate decarboxylase
Scaled Nc'	strain-specific genes	0.607541	glutamate dehydrogenase	0.607541	glutamate dehydrogenase
Scaled Nc'	strain-specific genes	0.601032	hypothetical protein	0.586705	hypothetical protein c2142
Scaled Nc'	strain-specific genes	0.593476	hypothetical protein	0.666488	DNA-binding protein H-NS
