# Supplementary material for: Pangenome Evidence for Higher Codon Usage Bias and Stronger Translational Selection in Core Genes of Escherichia coli
Source: Front Microbiol. 2016 Aug 3;7:1180. doi: 10.3389/fmicb.2016.01180 (PMC4971109; doi:10.3389/fmicb.2016.01180)
Supplement: Supplementary file 5 [file DataSheet5.XLS]

## Sheet: Table S5
Table S5 Correlation coefficients between gene expression level and CUB across five different gene sets in the E. coli pangenome.
Gene sets	All Genes				Representative Genes
	CDC	CAI	Nc	Nc’	CDC	CAI	Nc	Nc’
Strain-specific genes	-0.20*	0.01	0.05	0.07	-0.21*	0.01	0.05	0.07
Lowly-shared genes	-0.06	-0.06	-0.02	0.05	-0.08	-0.04	-0.04	0.03
Moderately-shared genes	0.09*	0.01	-0.07*	0.01*	0.15*	-0.01	-0.08	0.02
Highly-shared genes	0.20*	0.21*	0.12*	0.16*	0.24*	0.26*	0.13*	0.17*
Core genes	0.24*	0.36*	0.19*	0.25*	0.33*	0.48*	0.29*	0.36*
* P-value<0.05.
