# Supplementary material for: Pangenome Evidence for Higher Codon Usage Bias and Stronger Translational Selection in Core Genes of Escherichia coli
Source: Front Microbiol. 2016 Aug 3;7:1180. doi: 10.3389/fmicb.2016.01180 (PMC4971109; doi:10.3389/fmicb.2016.01180)
Supplement: Supplementary file 7 [file DataSheet7.XLS]

## Sheet: Table S7
Table S7 Percentage of genes that are deviated from the expected Nc.
Gene sets	All Genes				Representative Genes
	Percentage	Percentage	Percentage	Percentage	Percentage	Percentage	Percentage	Percentage
	(Deviation Value>5%)	(Deviation Value>10%)	(Deviation Value>15%)	(Deviation Value>20%)	(Deviation Value>5%)	(Deviation Value>10%)	(Deviation Value>15%)	(Deviation Value>20%)
Strain-specific genes	0.82	0.61	0.38	0.18	0.81	0.6	0.37	0.18
Lowly-shared genes	0.87	0.69	0.45	0.23	0.85	0.67	0.42	0.22
Moderately-shared genes	0.88	0.7	0.45	0.22	0.87	0.7	0.42	0.2
Highly-shared genes	0.96	0.88	0.7	0.42	0.96	0.88	0.69	0.43
Core genes	0.99	0.93	0.8	0.55	0.99	0.93	0.8	0.56
